# Supplementary material for: Map of open and closed chromatin domains in Drosophila genome
Source: BMC Genomics. 2014 Nov 18;15(1):988. doi: 10.1186/1471-2164-15-988 (PMC4289254; doi:10.1186/1471-2164-15-988)
Supplement: Supplementary file 9 — Additional file 9: GCSDI domains 2CM. (XLSX 64 KB) [file 12864_2014_6860_MOESM9_ESM.xlsx]

## Sheet: Sheet1
Chromosome	Domain Start	Domain End	Open (1)/Closed (-1)
chr2L	0	29309	1
chr2L	29309	58933	-1
chr2L	58933	252688	1
chr2L	252688	265771	-1
chr2L	265771	305900	1
chr2L	305900	399645	-1
chr2L	399645	581341	1
chr2L	581341	609093	-1
chr2L	609093	808689	-1
chr2L	808689	886313	1
chr2L	886313	1074184	-1
chr2L	1074184	1083641	1
chr2L	1083641	1107538	-1
chr2L	1107538	1189354	1
chr2L	1189354	1406821	-1
chr2L	1406821	1438929	1
chr2L	1438929	1488482	-1
chr2L	1488482	1509003	1
chr2L	1509003	1607320	-1
chr2L	1607320	1613599	1
chr2L	1613599	1643122	-1
chr2L	1643122	1760469	1
chr2L	1760469	1901667	-1
chr2L	1901667	1944893	1
chr2L	1944893	1971041	-1
chr2L	1971041	1993988	1
chr2L	1993988	2008360	-1
chr2L	2008360	2013549	1
chr2L	2013549	2036471	-1
chr2L	2036471	2048781	1
chr2L	2048781	2109654	-1
chr2L	2109654	2239137	1
chr2L	2239137	2356660	-1
chr2L	2356660	2386991	1
chr2L	2386991	2416002	-1
chr2L	2416002	2426813	1
chr2L	2426813	2482509	-1
chr2L	2482509	2492591	1
chr2L	2492591	2499153	1
chr2L	2499153	2562009	-1
chr2L	2562009	2583735	1
chr2L	2583735	2719921	-1
chr2L	2719921	2771939	1
chr2L	2771939	2802958	-1
chr2L	2802958	2808591	1
chr2L	2808591	2905055	-1
chr2L	2905055	2908464	1
chr2L	2908464	2936012	-1
chr2L	2936012	2945358	-1
chr2L	2945358	2969123	1
chr2L	2969123	3001846	1
chr2L	3001846	3012100	-1
chr2L	3012100	3065980	1
chr2L	3065980	3141661	-1
chr2L	3141661	3147298	1
chr2L	3147298	3158639	-1
chr2L	3158639	3173701	1
chr2L	3173701	3303423	-1
chr2L	3303423	3323554	-1
chr2L	3323554	3347694	-1
chr2L	3347694	3377123	1
chr2L	3377123	3407450	-1
chr2L	3407450	3420392	1
chr2L	3420392	3449050	-1
chr2L	3449050	3480549	1
chr2L	3480549	3509617	-1
chr2L	3509617	3542505	1
chr2L	3542505	3615232	-1
chr2L	3615232	3656974	1
chr2L	3656974	3704937	-1
chr2L	3704937	3722633	1
chr2L	3722633	3745850	-1
chr2L	3745850	3771036	1
chr2L	3771036	3843031	1
chr2L	3843031	3862766	-1
chr2L	3862766	3902846	1
chr2L	3902846	4178238	-1
chr2L	4178238	4327039	1
chr2L	4327039	4348837	1
chr2L	4348837	4370071	-1
chr2L	4370071	4403936	1
chr2L	4403936	4435874	-1
chr2L	4435874	4444658	1
chr2L	4444658	4474315	1
chr2L	4474315	4574992	-1
chr2L	4574992	4580326	1
chr2L	4580326	4678822	-1
chr2L	4678822	4693259	1
chr2L	4693259	4793410	-1
chr2L	4793410	4799723	1
chr2L	4799723	4806843	-1
chr2L	4806843	4818336	1
chr2L	4818336	4829103	-1
chr2L	4829103	4850367	1
chr2L	4850367	4859899	-1
chr2L	4859899	4878547	-1
chr2L	4878547	4942212	1
chr2L	4942212	5059818	1
chr2L	5059818	5114719	-1
chr2L	5114719	5190750	-1
chr2L	5190750	5212425	1
chr2L	5212425	5237446	-1
chr2L	5237446	5246434	1
chr2L	5246434	5258109	-1
chr2L	5258109	5310280	1
chr2L	5310280	5323955	-1
chr2L	5323955	5327799	1
chr2L	5327799	5347555	-1
chr2L	5347555	5513111	-1
chr2L	5513111	5547490	1
chr2L	5547490	5559870	-1
chr2L	5559870	5716057	-1
chr2L	5716057	5724816	1
chr2L	5724816	5809686	-1
chr2L	5809686	5915544	-1
chr2L	5915544	5942665	-1
chr2L	5942665	5953356	1
chr2L	5953356	6000530	-1
chr2L	6000530	6035871	-1
chr2L	6035871	6100369	1
chr2L	6100369	6130772	-1
chr2L	6130772	6320186	-1
chr2L	6320186	6411643	1
chr2L	6411643	6503888	1
chr2L	6503888	6521734	-1
chr2L	6521734	6530978	1
chr2L	6530978	6551827	-1
chr2L	6551827	6566672	1
chr2L	6566672	6608348	-1
chr2L	6608348	6623255	1
chr2L	6623255	6636693	-1
chr2L	6636693	6694112	1
chr2L	6694112	6708039	-1
chr2L	6708039	6734401	1
chr2L	6734401	6784914	-1
chr2L	6784914	6800518	1
chr2L	6800518	6851443	-1
chr2L	6851443	6859090	1
chr2L	6859090	6896130	-1
chr2L	6896130	6907805	1
chr2L	6907805	6942590	1
chr2L	6942590	6969569	1
chr2L	6969569	6981244	-1
chr2L	6981244	7163105	-1
chr2L	7163105	7180976	-1
chr2L	7180976	7223120	1
chr2L	7223120	7451614	-1
chr2L	7451614	7501590	-1
chr2L	7501590	7535455	-1
chr2L	7535455	7561124	-1
chr2L	7561124	7584486	1
chr2L	7584486	7702676	-1
chr2L	7702676	7745096	-1
chr2L	7745096	7779186	-1
chr2L	7779186	7834522	1
chr2L	7834522	7907199	-1
chr2L	7907199	7915694	1
chr2L	7915694	7951180	-1
chr2L	7951180	7975257	1
chr2L	7975257	8048224	1
chr2L	8048224	8101584	-1
chr2L	8101584	8122682	-1
chr2L	8122682	8156040	1
chr2L	8156040	8239762	1
chr2L	8239762	8298769	-1
chr2L	8298769	8465759	1
chr2L	8465759	8492449	-1
chr2L	8492449	8503873	-1
chr2L	8503873	8547349	1
chr2L	8547349	8667378	-1
chr2L	8667378	8718901	1
chr2L	8718901	8735518	-1
chr2L	8735518	8740214	1
chr2L	8740214	8824893	-1
chr2L	8824893	8942891	1
chr2L	8942891	8986980	1
chr2L	8986980	9015285	1
chr2L	9015285	9120357	-1
chr2L	9120357	9208752	1
chr2L	9208752	9226611	-1
chr2L	9226611	9253353	1
chr2L	9253353	9343449	-1
chr2L	9343449	9384629	-1
chr2L	9384629	9396477	1
chr2L	9396477	9424511	-1
chr2L	9424511	9488785	1
chr2L	9488785	9521034	1
chr2L	9521034	9566889	-1
chr2L	9566889	9576557	1
chr2L	9576557	9607193	-1
chr2L	9607193	9646922	1
chr2L	9646922	9682433	1
chr2L	9682433	9731556	1
chr2L	9731556	9739929	1
chr2L	9739929	9758754	-1
chr2L	9758754	9792757	1
chr2L	9792757	9887933	-1
chr2L	9887933	9924473	1
chr2L	9924473	9937494	-1
chr2L	9937494	9969025	1
chr2L	9969025	10000690	-1
chr2L	10000690	10013008	1
chr2L	10013008	10049902	-1
chr2L	10049902	10062013	1
chr2L	10062013	10197527	-1
chr2L	10197527	10476094	1
chr2L	10476094	10532003	1
chr2L	10532003	10728015	-1
chr2L	10728015	10754125	1
chr2L	10754125	10766386	-1
chr2L	10766386	10772439	1
chr2L	10772439	10838974	-1
chr2L	10838974	10858623	1
chr2L	10858623	10961610	-1
chr2L	10961610	11020244	1
chr2L	11020244	11067504	-1
chr2L	11067504	11092256	-1
chr2L	11092256	11183306	1
chr2L	11183306	11253874	-1
chr2L	11253874	11285360	1
chr2L	11285360	11443890	-1
chr2L	11443890	11454755	1
chr2L	11454755	11492851	-1
chr2L	11492851	11516350	1
chr2L	11516350	11534806	1
chr2L	11534806	11788060	-1
chr2L	11788060	11981756	1
chr2L	11981756	12076740	1
chr2L	12076740	12086733	-1
chr2L	12086733	12094596	1
chr2L	12094596	12113940	1
chr2L	12113940	12170304	-1
chr2L	12170304	12177502	1
chr2L	12177502	12213369	-1
chr2L	12213369	12352132	-1
chr2L	12352132	12372248	1
chr2L	12372248	12401617	-1
chr2L	12401617	12420543	1
chr2L	12420543	12549137	1
chr2L	12549137	12580200	-1
chr2L	12580200	12608438	1
chr2L	12608438	12618930	1
chr2L	12618930	12689039	-1
chr2L	12689039	12731007	1
chr2L	12731007	12822434	-1
chr2L	12822434	12973427	1
chr2L	12973427	12981861	1
chr2L	12981861	12994464	-1
chr2L	12994464	13052999	1
chr2L	13052999	13154681	1
chr2L	13154681	13231316	1
chr2L	13231316	13297515	-1
chr2L	13297515	13361298	-1
chr2L	13361298	13401338	1
chr2L	13401338	13461481	-1
chr2L	13461481	13494013	-1
chr2L	13494013	13518952	1
chr2L	13518952	13617819	-1
chr2L	13617819	13767311	-1
chr2L	13767311	13847258	1
chr2L	13847258	13902138	-1
chr2L	13902138	13914315	1
chr2L	13914315	14182711	-1
chr2L	14182711	14217693	1
chr2L	14217693	14242252	1
chr2L	14242252	14263473	-1
chr2L	14263473	14362447	-1
chr2L	14362447	14414077	-1
chr2L	14414077	14488133	-1
chr2L	14488133	14713488	1
chr2L	14713488	14841644	-1
chr2L	14841644	14855138	1
chr2L	14855138	15004241	-1
chr2L	15004241	15016156	1
chr2L	15016156	15028056	-1
chr2L	15028056	15038357	1
chr2L	15038357	15042832	1
chr2L	15042832	15056239	-1
chr2L	15056239	15073607	1
chr2L	15073607	15122349	-1
chr2L	15122349	15276929	-1
chr2L	15276929	15343777	-1
chr2L	15343777	15496874	-1
chr2L	15496874	15512888	1
chr2L	15512888	15745602	-1
chr2L	15745602	15775006	1
chr2L	15775006	15910939	-1
chr2L	15910939	16328310	1
chr2L	16328310	16350628	-1
chr2L	16350628	16356578	1
chr2L	16356578	16445052	-1
chr2L	16445052	16462244	1
chr2L	16462244	16485771	-1
chr2L	16485771	16535072	1
chr2L	16535072	16580608	-1
chr2L	16580608	16640789	1
chr2L	16640789	16663671	-1
chr2L	16663671	16675897	-1
chr2L	16675897	16683586	1
chr2L	16683586	16697123	-1
chr2L	16697123	16703813	1
chr2L	16703813	16714138	-1
chr2L	16714138	16745619	1
chr2L	16745619	16804440	-1
chr2L	16804440	16815566	-1
chr2L	16815566	16829799	1
chr2L	16829799	16877306	-1
chr2L	16877306	16909440	1
chr2L	16909440	17361130	-1
chr2L	17361130	17389138	1
chr2L	17389138	17454534	-1
chr2L	17454534	17467187	-1
chr2L	17467187	17484975	1
chr2L	17484975	17504530	-1
chr2L	17504530	17962064	-1
chr2L	17962064	17968878	1
chr2L	17968878	18132257	-1
chr2L	18132257	18158332	1
chr2L	18158332	18434218	-1
chr2L	18434218	18458751	1
chr2L	18458751	18550884	-1
chr2L	18550884	18576070	1
chr2L	18576070	18658709	-1
chr2L	18658709	18712689	-1
chr2L	18712689	18730766	-1
chr2L	18730766	18738296	1
chr2L	18738296	18828524	-1
chr2L	18828524	18857428	1
chr2L	18857428	18862672	1
chr2L	18862672	18934076	-1
chr2L	18934076	19015248	1
chr2L	19015248	19023705	-1
chr2L	19023705	19033509	1
chr2L	19033509	19067727	1
chr2L	19067727	19111730	-1
chr2L	19111730	19195121	1
chr2L	19195121	19344282	-1
chr2L	19344282	19461290	1
chr2L	19461290	19484903	-1
chr2L	19484903	19526020	1
chr2L	19526020	19589349	1
chr2L	19589349	19725335	-1
chr2L	19725335	19785856	1
chr2L	19785856	19797797	1
chr2L	19797797	19930837	-1
chr2L	19930837	19969690	1
chr2L	19969690	20057465	-1
chr2L	20057465	20097041	1
chr2L	20097041	20126383	-1
chr2L	20126383	20302464	-1
chr2L	20302464	20351188	1
chr2L	20351188	20398144	-1
chr2L	20398144	20415502	1
chr2L	20415502	20429647	1
chr2L	20429647	20461515	-1
chr2L	20461515	20466543	1
chr2L	20466543	20640838	-1
chr2L	20640838	20683202	1
chr2L	20683202	20732156	-1
chr2L	20732156	20759550	1
chr2L	20759550	20773127	-1
chr2L	20773127	20783241	-1
chr2L	20783241	20839609	1
chr2L	20839609	20851125	-1
chr2L	20851125	20937727	1
chr2L	20937727	20991070	-1
chr2L	20991070	21040645	-1
chr2L	21040645	21055846	1
chr2L	21055846	21113869	-1
chr2L	21113869	21138909	-1
chr2L	21138909	21189931	1
chr2L	21189931	21211637	-1
chr2L	21211637	21319415	1
chr2L	21319415	21335863	-1
chr2L	21335863	21356357	1
chr2L	21356357	21393001	-1
chr2L	21393001	21581720	1
chr2L	21581720	21613068	-1
chr2L	21613068	21657799	1
chr2L	21657799	21660495	1
chr2L	21660495	21676482	-1
chr2L	21676482	21685247	1
chr2L	21685247	21705077	-1
chr2L	21705077	21743582	-1
chr2L	21743582	21759635	1
chr2L	21759635	22101820	-1
chr2L	22101820	22151597	1
chr2L	22151597	22166208	-1
chr2L	22166208	22183204	1
chr2L	22183204	22239871	-1
chr2L	22239871	22267103	1
chr2L	22267103	22340460	-1
chr2L	22340460	22353985	1
chr2L	22353985	22425510	1
chr2L	22425510	22473150	1
chr2L	22473150	22534711	-1
chr2L	22534711	22686585	-1
chr2L	22686585	22697268	1
chr2L	22697268	22735645	-1
chr2L	22735645	22885804	1
chr2L	22885804	22926177	-1
chr2L	22926177	22961094	-1
chr2LHet	0	237179	1
chr2LHet	237179	237260	1
chr2R	0	211875	1
chr2R	211875	317785	-1
chr2R	317785	435178	1
chr2R	435178	558148	-1
chr2R	558148	561590	1
chr2R	561590	615804	-1
chr2R	615804	757662	1
chr2R	757662	969434	-1
chr2R	969434	1033008	1
chr2R	1033008	1101954	-1
chr2R	1101954	1216742	1
chr2R	1216742	1321829	1
chr2R	1321829	1442937	-1
chr2R	1442937	1496695	1
chr2R	1496695	1533567	-1
chr2R	1533567	1567808	1
chr2R	1567808	1578095	-1
chr2R	1578095	1652434	1
chr2R	1652434	1676009	-1
chr2R	1676009	1848617	-1
chr2R	1848617	1979031	1
chr2R	1979031	1995153	-1
chr2R	1995153	2099610	1
chr2R	2099610	2132630	1
chr2R	2132630	2563964	-1
chr2R	2563964	2603771	-1
chr2R	2603771	2627751	-1
chr2R	2627751	2648057	1
chr2R	2648057	2697382	-1
chr2R	2697382	2701607	1
chr2R	2701607	2756836	-1
chr2R	2756836	2772892	1
chr2R	2772892	2780641	-1
chr2R	2780641	2806910	-1
chr2R	2806910	2813342	1
chr2R	2813342	2913977	-1
chr2R	2913977	2955669	-1
chr2R	2955669	3080022	-1
chr2R	3080022	3120374	-1
chr2R	3120374	3174035	1
chr2R	3174035	3331797	-1
chr2R	3331797	3436187	1
chr2R	3436187	3449710	-1
chr2R	3449710	3475103	1
chr2R	3475103	3481670	1
chr2R	3481670	3494110	-1
chr2R	3494110	3726174	1
chr2R	3726174	3769607	-1
chr2R	3769607	3778646	1
chr2R	3778646	3790712	-1
chr2R	3790712	3828896	1
chr2R	3828896	3882292	-1
chr2R	3882292	3895141	-1
chr2R	3895141	4068559	1
chr2R	4068559	4119307	-1
chr2R	4119307	4131913	1
chr2R	4131913	4330514	-1
chr2R	4330514	4339217	1
chr2R	4339217	4451860	-1
chr2R	4451860	4460582	1
chr2R	4460582	4483915	-1
chr2R	4483915	4603680	1
chr2R	4603680	4621940	1
chr2R	4621940	4778052	-1
chr2R	4778052	4839770	1
chr2R	4839770	4861112	-1
chr2R	4861112	4946900	1
chr2R	4946900	4972204	1
chr2R	4972204	5101950	1
chr2R	5101950	5138865	-1
chr2R	5138865	5147394	1
chr2R	5147394	5160147	-1
chr2R	5160147	5196551	1
chr2R	5196551	5278076	-1
chr2R	5278076	5336845	1
chr2R	5336845	5425466	-1
chr2R	5425466	5501244	1
chr2R	5501244	5550739	-1
chr2R	5550739	5571447	1
chr2R	5571447	5580951	1
chr2R	5580951	5594781	-1
chr2R	5594781	5600525	1
chr2R	5600525	5698518	-1
chr2R	5698518	5814760	1
chr2R	5814760	5835728	1
chr2R	5835728	5861043	1
chr2R	5861043	5873965	-1
chr2R	5873965	5886599	1
chr2R	5886599	5912686	-1
chr2R	5912686	5940127	1
chr2R	5940127	5949343	-1
chr2R	5949343	5969524	1
chr2R	5969524	5979868	-1
chr2R	5979868	6047804	1
chr2R	6047804	6135388	-1
chr2R	6135388	6169327	1
chr2R	6169327	6208308	-1
chr2R	6208308	6300190	-1
chr2R	6300190	6326701	1
chr2R	6326701	6355576	-1
chr2R	6355576	6374962	1
chr2R	6374962	6402534	-1
chr2R	6402534	6433727	1
chr2R	6433727	6443820	-1
chr2R	6443820	6534323	1
chr2R	6534323	6544531	-1
chr2R	6544531	6616077	-1
chr2R	6616077	6635529	1
chr2R	6635529	6666296	-1
chr2R	6666296	6671121	1
chr2R	6671121	6692323	-1
chr2R	6692323	6712489	1
chr2R	6712489	6786773	-1
chr2R	6786773	6931099	-1
chr2R	6931099	6950348	1
chr2R	6950348	6961073	1
chr2R	6961073	6996426	-1
chr2R	6996426	7056366	-1
chr2R	7056366	7121632	1
chr2R	7121632	7165483	-1
chr2R	7165483	7197405	1
chr2R	7197405	7223738	-1
chr2R	7223738	7246312	1
chr2R	7246312	7259821	1
chr2R	7259821	7299117	-1
chr2R	7299117	7336233	-1
chr2R	7336233	7415180	1
chr2R	7415180	7420020	1
chr2R	7420020	7464140	-1
chr2R	7464140	7554226	1
chr2R	7554226	7583651	-1
chr2R	7583651	7597658	-1
chr2R	7597658	7603438	1
chr2R	7603438	7726987	-1
chr2R	7726987	7795132	1
chr2R	7795132	7849262	-1
chr2R	7849262	7883246	1
chr2R	7883246	7903081	-1
chr2R	7903081	7914833	1
chr2R	7914833	7926848	1
chr2R	7926848	8024986	-1
chr2R	8024986	8088351	1
chr2R	8088351	8145639	-1
chr2R	8145639	8165314	1
chr2R	8165314	8200660	-1
chr2R	8200660	8244715	1
chr2R	8244715	8267087	-1
chr2R	8267087	8308636	1
chr2R	8308636	8443706	1
chr2R	8443706	8499650	1
chr2R	8499650	8591896	1
chr2R	8591896	8649299	1
chr2R	8649299	8730765	-1
chr2R	8730765	8777707	1
chr2R	8777707	8800313	-1
chr2R	8800313	8904332	1
chr2R	8904332	8930055	-1
chr2R	8930055	8938368	-1
chr2R	8938368	9019520	-1
chr2R	9019520	9059000	1
chr2R	9059000	9084660	-1
chr2R	9084660	9130440	1
chr2R	9130440	9217154	-1
chr2R	9217154	9232251	1
chr2R	9232251	9289439	-1
chr2R	9289439	9343783	1
chr2R	9343783	9369825	-1
chr2R	9369825	9407476	1
chr2R	9407476	9415758	-1
chr2R	9415758	9447680	1
chr2R	9447680	9466996	-1
chr2R	9466996	9487947	1
chr2R	9487947	9706987	-1
chr2R	9706987	9714859	1
chr2R	9714859	9750061	-1
chr2R	9750061	9781169	-1
chr2R	9781169	9786323	1
chr2R	9786323	9806811	-1
chr2R	9806811	9896905	1
chr2R	9896905	9911945	-1
chr2R	9911945	10021057	1
chr2R	10021057	10076018	1
chr2R	10076018	10098391	-1
chr2R	10098391	10159358	1
chr2R	10159358	10238972	-1
chr2R	10238972	10253212	1
chr2R	10253212	10291390	-1
chr2R	10291390	10351868	1
chr2R	10351868	10402406	1
chr2R	10402406	10421016	-1
chr2R	10421016	10457727	-1
chr2R	10457727	10472919	1
chr2R	10472919	10486334	-1
chr2R	10486334	10512397	1
chr2R	10512397	10627439	-1
chr2R	10627439	10637607	1
chr2R	10637607	10666448	1
chr2R	10666448	10735102	-1
chr2R	10735102	10793918	1
chr2R	10793918	10802366	-1
chr2R	10802366	10848299	-1
chr2R	10848299	10852868	1
chr2R	10852868	10861105	-1
chr2R	10861105	10879752	1
chr2R	10879752	10887672	-1
chr2R	10887672	11000330	-1
chr2R	11000330	11040828	1
chr2R	11040828	11087989	-1
chr2R	11087989	11176350	1
chr2R	11176350	11270400	1
chr2R	11270400	11398759	-1
chr2R	11398759	11431445	1
chr2R	11431445	11452262	-1
chr2R	11452262	11464794	1
chr2R	11464794	11556461	-1
chr2R	11556461	11589492	1
chr2R	11589492	11682883	-1
chr2R	11682883	11700906	1
chr2R	11700906	11709338	1
chr2R	11709338	11733165	-1
chr2R	11733165	11761620	1
chr2R	11761620	11778270	-1
chr2R	11778270	11789781	1
chr2R	11789781	11804783	-1
chr2R	11804783	11827404	1
chr2R	11827404	11870106	-1
chr2R	11870106	11878664	1
chr2R	11878664	11915361	1
chr2R	11915361	11932526	-1
chr2R	11932526	11941259	1
chr2R	11941259	11976962	-1
chr2R	11976962	12126319	1
chr2R	12126319	12151574	-1
chr2R	12151574	12187979	1
chr2R	12187979	12201699	-1
chr2R	12201699	12238619	1
chr2R	12238619	12456976	-1
chr2R	12456976	12482143	1
chr2R	12482143	12539869	-1
chr2R	12539869	12564317	1
chr2R	12564317	12571557	-1
chr2R	12571557	12582351	1
chr2R	12582351	12591832	-1
chr2R	12591832	12697404	-1
chr2R	12697404	12759723	1
chr2R	12759723	12838995	-1
chr2R	12838995	12850926	1
chr2R	12850926	12880729	-1
chr2R	12880729	12920717	1
chr2R	12920717	12954092	-1
chr2R	12954092	12970290	-1
chr2R	12970290	12997392	1
chr2R	12997392	13021381	-1
chr2R	13021381	13034253	1
chr2R	13034253	13149548	-1
chr2R	13149548	13167022	1
chr2R	13167022	13278211	-1
chr2R	13278211	13379447	1
chr2R	13379447	13390151	-1
chr2R	13390151	13399634	-1
chr2R	13399634	13419866	1
chr2R	13419866	13437450	1
chr2R	13437450	13495870	-1
chr2R	13495870	13552638	-1
chr2R	13552638	13571976	1
chr2R	13571976	13583563	-1
chr2R	13583563	13587457	1
chr2R	13587457	13632383	-1
chr2R	13632383	13658460	-1
chr2R	13658460	13667965	-1
chr2R	13667965	13677925	1
chr2R	13677925	13732822	-1
chr2R	13732822	13760055	1
chr2R	13760055	13807560	-1
chr2R	13807560	13818705	1
chr2R	13818705	13981180	-1
chr2R	13981180	13985005	1
chr2R	13985005	14012027	-1
chr2R	14012027	14072220	1
chr2R	14072220	14163601	-1
chr2R	14163601	14244832	1
chr2R	14244832	14282624	-1
chr2R	14282624	14341448	1
chr2R	14341448	14409069	-1
chr2R	14409069	14423630	1
chr2R	14423630	14433795	-1
chr2R	14433795	14441715	1
chr2R	14441715	14496491	-1
chr2R	14496491	14604514	1
chr2R	14604514	14656506	-1
chr2R	14656506	14665443	1
chr2R	14665443	14695340	-1
chr2R	14695340	14747825	-1
chr2R	14747825	14850683	-1
chr2R	14850683	14864722	1
chr2R	14864722	15005516	-1
chr2R	15005516	15082110	1
chr2R	15082110	15114295	-1
chr2R	15114295	15124137	1
chr2R	15124137	15168202	-1
chr2R	15168202	15198285	1
chr2R	15198285	15241183	-1
chr2R	15241183	15288619	1
chr2R	15288619	15391481	-1
chr2R	15391481	15551846	-1
chr2R	15551846	15562784	1
chr2R	15562784	15602458	-1
chr2R	15602458	15615588	1
chr2R	15615588	15672419	-1
chr2R	15672419	15708081	-1
chr2R	15708081	15993624	1
chr2R	15993624	15999170	1
chr2R	15999170	16177805	-1
chr2R	16177805	16187247	-1
chr2R	16187247	16196085	1
chr2R	16196085	16220705	1
chr2R	16220705	16435843	-1
chr2R	16435843	16456625	1
chr2R	16456625	16466547	-1
chr2R	16466547	16477977	1
chr2R	16477977	16505033	-1
chr2R	16505033	16513730	1
chr2R	16513730	16528411	-1
chr2R	16528411	16532329	1
chr2R	16532329	16554793	-1
chr2R	16554793	16564699	1
chr2R	16564699	16709047	-1
chr2R	16709047	16726554	1
chr2R	16726554	16776309	-1
chr2R	16776309	16856577	-1
chr2R	16856577	16881132	1
chr2R	16881132	16917036	1
chr2R	16917036	16940881	-1
chr2R	16940881	16967375	1
chr2R	16967375	16993717	-1
chr2R	16993717	17011413	-1
chr2R	17011413	17091515	1
chr2R	17091515	17165289	-1
chr2R	17165289	17187256	1
chr2R	17187256	17199436	-1
chr2R	17199436	17220097	1
chr2R	17220097	17262174	-1
chr2R	17262174	17282488	1
chr2R	17282488	17299420	-1
chr2R	17299420	17366504	1
chr2R	17366504	17486953	1
chr2R	17486953	17560611	1
chr2R	17560611	17572868	-1
chr2R	17572868	17611307	1
chr2R	17611307	17870524	-1
chr2R	17870524	17948060	-1
chr2R	17948060	17969965	1
chr2R	17969965	18031197	-1
chr2R	18031197	18104931	-1
chr2R	18104931	18135297	-1
chr2R	18135297	18223911	-1
chr2R	18223911	18296654	-1
chr2R	18296654	18317376	1
chr2R	18317376	18418144	-1
chr2R	18418144	18497354	1
chr2R	18497354	18518373	-1
chr2R	18518373	18534007	1
chr2R	18534007	18685868	-1
chr2R	18685868	18696255	1
chr2R	18696255	18739769	-1
chr2R	18739769	18744401	1
chr2R	18744401	18766450	-1
chr2R	18766450	18776781	1
chr2R	18776781	18800457	-1
chr2R	18800457	18835653	1
chr2R	18835653	18931085	-1
chr2R	18931085	18951272	1
chr2R	18951272	18963634	1
chr2R	18963634	19242427	-1
chr2R	19242427	19278556	1
chr2R	19278556	19308390	-1
chr2R	19308390	19409643	1
chr2R	19409643	19453179	1
chr2R	19453179	19468237	-1
chr2R	19468237	19537473	1
chr2R	19537473	19560502	1
chr2R	19560502	19573596	-1
chr2R	19573596	19645160	1
chr2R	19645160	19688817	-1
chr2R	19688817	19712747	1
chr2R	19712747	19720023	-1
chr2R	19720023	19797656	1
chr2R	19797656	19820799	-1
chr2R	19820799	19882776	1
chr2R	19882776	19908101	-1
chr2R	19908101	19958622	1
chr2R	19958622	20016922	-1
chr2R	20016922	20061249	1
chr2R	20061249	20087211	1
chr2R	20087211	20145746	-1
chr2R	20145746	20201602	1
chr2R	20201602	20224118	-1
chr2R	20224118	20233559	1
chr2R	20233559	20302089	-1
chr2R	20302089	20401006	-1
chr2R	20401006	20484620	1
chr2R	20484620	20499558	1
chr2R	20499558	20513743	-1
chr2R	20513743	20518605	1
chr2R	20518605	20545223	-1
chr2R	20545223	20560614	1
chr2R	20560614	20580734	-1
chr2R	20580734	20631329	-1
chr2R	20631329	20688343	1
chr2R	20688343	20757262	-1
chr2R	20757262	20775051	1
chr2R	20775051	20787604	-1
chr2R	20787604	20899696	1
chr2R	20899696	20940692	-1
chr2R	20940692	20980308	1
chr2R	20980308	21070328	-1
chr2R	21070328	21078012	1
chr2R	21078012	21141244	1
chr2RHet	0	197207	-1
chr2RHet	197207	200218	1
chr2RHet	200218	442977	-1
chr2RHet	442977	470500	-1
chr2RHet	470500	475136	1
chr2RHet	475136	1291141	-1
chr2RHet	1291141	1631583	1
chr2RHet	1631583	3015399	-1
chr2RHet	3015399	3178491	-1
chr2RHet	3178491	3199789	1
chr2RHet	3199789	3199247	1
chr3L	0	272374	1
chr3L	272374	439701	-1
chr3L	439701	445599	1
chr3L	445599	526775	-1
chr3L	526775	656179	1
chr3L	656179	679993	-1
chr3L	679993	786430	1
chr3L	786430	871154	-1
chr3L	871154	895567	1
chr3L	895567	958958	-1
chr3L	958958	969335	1
chr3L	969335	998348	-1
chr3L	998348	1008792	1
chr3L	1008792	1035985	-1
chr3L	1035985	1079773	-1
chr3L	1079773	1209280	1
chr3L	1209280	1253796	-1
chr3L	1253796	1288652	-1
chr3L	1288652	1356928	1
chr3L	1356928	1365595	-1
chr3L	1365595	1382775	1
chr3L	1382775	1418750	-1
chr3L	1418750	1460570	-1
chr3L	1460570	1468478	1
chr3L	1468478	1483190	-1
chr3L	1483190	1518401	1
chr3L	1518401	1530830	-1
chr3L	1530830	1624881	1
chr3L	1624881	1637607	-1
chr3L	1637607	1673167	1
chr3L	1673167	1722318	-1
chr3L	1722318	1774914	1
chr3L	1774914	1779904	1
chr3L	1779904	1791694	-1
chr3L	1791694	1802703	1
chr3L	1802703	1851402	-1
chr3L	1851402	1858663	1
chr3L	1858663	1869231	1
chr3L	1869231	1887023	-1
chr3L	1887023	1941853	-1
chr3L	1941853	1970355	1
chr3L	1970355	1979270	-1
chr3L	1979270	2143328	-1
chr3L	2143328	2152137	1
chr3L	2152137	2169164	-1
chr3L	2169164	2173650	1
chr3L	2173650	2193802	-1
chr3L	2193802	2229132	-1
chr3L	2229132	2275925	1
chr3L	2275925	2365908	-1
chr3L	2365908	2511742	1
chr3L	2511742	2525725	-1
chr3L	2525725	2609139	1
chr3L	2609139	2631156	-1
chr3L	2631156	2651832	1
chr3L	2651832	2764383	-1
chr3L	2764383	2785826	1
chr3L	2785826	2823657	-1
chr3L	2823657	2844386	-1
chr3L	2844386	2864352	1
chr3L	2864352	2868312	1
chr3L	2868312	2980277	-1
chr3L	2980277	2984880	1
chr3L	2984880	3027382	-1
chr3L	3027382	3116224	1
chr3L	3116224	3257982	1
chr3L	3257982	3303648	-1
chr3L	3303648	3346030	1
chr3L	3346030	3397720	-1
chr3L	3397720	3543316	1
chr3L	3543316	3557460	1
chr3L	3557460	3759768	-1
chr3L	3759768	3770310	1
chr3L	3770310	3806411	-1
chr3L	3806411	3823227	1
chr3L	3823227	3891828	-1
chr3L	3891828	3910000	1
chr3L	3910000	3932566	-1
chr3L	3932566	3996005	1
chr3L	3996005	4004223	1
chr3L	4004223	4015365	-1
chr3L	4015365	4037217	1
chr3L	4037217	4041554	1
chr3L	4041554	4092641	-1
chr3L	4092641	4139012	1
chr3L	4139012	4149980	-1
chr3L	4149980	4167396	-1
chr3L	4167396	4174390	1
chr3L	4174390	4185175	-1
chr3L	4185175	4202884	1
chr3L	4202884	4214412	-1
chr3L	4214412	4260507	1
chr3L	4260507	4283323	-1
chr3L	4283323	4293015	1
chr3L	4293015	4314283	-1
chr3L	4314283	4336777	1
chr3L	4336777	4349151	-1
chr3L	4349151	4367988	1
chr3L	4367988	4403105	-1
chr3L	4403105	4421027	1
chr3L	4421027	4524917	-1
chr3L	4524917	4537228	1
chr3L	4537228	4561502	1
chr3L	4561502	4612569	-1
chr3L	4612569	4627122	1
chr3L	4627122	4635399	-1
chr3L	4635399	4696018	-1
chr3L	4696018	4803259	-1
chr3L	4803259	5122089	1
chr3L	5122089	5150334	1
chr3L	5150334	5161760	-1
chr3L	5161760	5181251	1
chr3L	5181251	5267164	-1
chr3L	5267164	5334723	1
chr3L	5334723	5366984	1
chr3L	5366984	5552525	-1
chr3L	5552525	5581729	1
chr3L	5581729	5594772	-1
chr3L	5594772	5601460	1
chr3L	5601460	5648732	-1
chr3L	5648732	5655358	1
chr3L	5655358	5743051	-1
chr3L	5743051	5806639	1
chr3L	5806639	5888417	-1
chr3L	5888417	5894386	1
chr3L	5894386	5928485	-1
chr3L	5928485	5956690	-1
chr3L	5956690	5968558	1
chr3L	5968558	6063199	-1
chr3L	6063199	6071313	1
chr3L	6071313	6082111	-1
chr3L	6082111	6088612	1
chr3L	6088612	6155325	-1
chr3L	6155325	6230437	1
chr3L	6230437	6473240	-1
chr3L	6473240	6489228	1
chr3L	6489228	6538993	-1
chr3L	6538993	6551011	1
chr3L	6551011	6616399	-1
chr3L	6616399	6680383	-1
chr3L	6680383	6701889	1
chr3L	6701889	6735244	-1
chr3L	6735244	6749591	1
chr3L	6749591	6913109	-1
chr3L	6913109	6934908	1
chr3L	6934908	7144983	1
chr3L	7144983	7154229	1
chr3L	7154229	7231137	-1
chr3L	7231137	7243673	1
chr3L	7243673	7312917	-1
chr3L	7312917	7378500	1
chr3L	7378500	7426225	-1
chr3L	7426225	7429057	1
chr3L	7429057	7503752	-1
chr3L	7503752	7531025	1
chr3L	7531025	7652126	-1
chr3L	7652126	7707807	-1
chr3L	7707807	7719000	1
chr3L	7719000	7767546	-1
chr3L	7767546	7861148	1
chr3L	7861148	7936397	-1
chr3L	7936397	7957236	-1
chr3L	7957236	7964064	1
chr3L	7964064	7976444	1
chr3L	7976444	8049567	-1
chr3L	8049567	8131677	1
chr3L	8131677	8150894	-1
chr3L	8150894	8153394	1
chr3L	8153394	8194142	-1
chr3L	8194142	8267777	-1
chr3L	8267777	8313911	1
chr3L	8313911	8331415	-1
chr3L	8331415	8354238	1
chr3L	8354238	8385676	-1
chr3L	8385676	8405086	1
chr3L	8405086	8434157	-1
chr3L	8434157	8489611	1
chr3L	8489611	8547219	1
chr3L	8547219	8591782	-1
chr3L	8591782	8601250	1
chr3L	8601250	8612640	-1
chr3L	8612640	8717217	1
chr3L	8717217	8756940	-1
chr3L	8756940	8759754	1
chr3L	8759754	8829040	-1
chr3L	8829040	8879611	-1
chr3L	8879611	8887551	1
chr3L	8887551	8936493	-1
chr3L	8936493	8996419	1
chr3L	8996419	9092959	-1
chr3L	9092959	9112654	-1
chr3L	9112654	9138508	1
chr3L	9138508	9208499	-1
chr3L	9208499	9327045	-1
chr3L	9327045	9510621	1
chr3L	9510621	9536971	-1
chr3L	9536971	9550556	1
chr3L	9550556	9607999	-1
chr3L	9607999	9624609	1
chr3L	9624609	9649538	-1
chr3L	9649538	9723238	1
chr3L	9723238	9756206	-1
chr3L	9756206	9771417	1
chr3L	9771417	9813363	-1
chr3L	9813363	9860381	1
chr3L	9860381	9894887	-1
chr3L	9894887	9956610	-1
chr3L	9956610	9966135	1
chr3L	9966135	10207236	-1
chr3L	10207236	10308258	1
chr3L	10308258	10318624	1
chr3L	10318624	10353927	-1
chr3L	10353927	10381150	1
chr3L	10381150	10448781	-1
chr3L	10448781	10505786	1
chr3L	10505786	10624331	1
chr3L	10624331	10690574	1
chr3L	10690574	10721875	-1
chr3L	10721875	10730517	1
chr3L	10730517	10747516	1
chr3L	10747516	10756697	-1
chr3L	10756697	10765946	1
chr3L	10765946	10784196	1
chr3L	10784196	10895237	-1
chr3L	10895237	11009677	-1
chr3L	11009677	11033157	-1
chr3L	11033157	11071758	1
chr3L	11071758	11083935	-1
chr3L	11083935	11115872	1
chr3L	11115872	11152159	-1
chr3L	11152159	11179299	1
chr3L	11179299	11190117	-1
chr3L	11190117	11238723	1
chr3L	11238723	11278643	1
chr3L	11278643	11292866	1
chr3L	11292866	11342100	-1
chr3L	11342100	11416446	1
chr3L	11416446	11479718	1
chr3L	11479718	11513594	1
chr3L	11513594	11567126	1
chr3L	11567126	11593816	-1
chr3L	11593816	11626130	1
chr3L	11626130	11644946	-1
chr3L	11644946	11663987	-1
chr3L	11663987	11675179	1
chr3L	11675179	11704311	1
chr3L	11704311	11726964	-1
chr3L	11726964	11779846	-1
chr3L	11779846	11791284	1
chr3L	11791284	11802270	-1
chr3L	11802270	11826352	1
chr3L	11826352	11985016	-1
chr3L	11985016	11996880	1
chr3L	11996880	12009107	-1
chr3L	12009107	12074519	-1
chr3L	12074519	12083100	1
chr3L	12083100	12101422	-1
chr3L	12101422	12109326	1
chr3L	12109326	12142467	1
chr3L	12142467	12176361	-1
chr3L	12176361	12257860	1
chr3L	12257860	12273648	1
chr3L	12273648	12375990	-1
chr3L	12375990	12412007	1
chr3L	12412007	12456935	-1
chr3L	12456935	12634906	1
chr3L	12634906	12652974	1
chr3L	12652974	12724472	-1
chr3L	12724472	12853208	1
chr3L	12853208	12920769	-1
chr3L	12920769	12999427	-1
chr3L	12999427	13040589	1
chr3L	13040589	13221647	-1
chr3L	13221647	13229184	1
chr3L	13229184	13301001	-1
chr3L	13301001	13341232	-1
chr3L	13341232	13356208	1
chr3L	13356208	13380356	-1
chr3L	13380356	13386461	1
chr3L	13386461	13394688	-1
chr3L	13394688	13473441	1
chr3L	13473441	13509030	1
chr3L	13509030	13902390	-1
chr3L	13902390	13926486	1
chr3L	13926486	13957424	-1
chr3L	13957424	13960300	1
chr3L	13960300	13987249	-1
chr3L	13987249	14069087	1
chr3L	14069087	14257511	-1
chr3L	14257511	14267608	1
chr3L	14267608	14400572	-1
chr3L	14400572	14404997	1
chr3L	14404997	14427593	-1
chr3L	14427593	14554331	-1
chr3L	14554331	14592871	-1
chr3L	14592871	14627024	1
chr3L	14627024	14656547	-1
chr3L	14656547	14695888	1
chr3L	14695888	14734576	1
chr3L	14734576	14747634	1
chr3L	14747634	14799464	1
chr3L	14799464	14970948	-1
chr3L	14970948	15015390	1
chr3L	15015390	15062854	-1
chr3L	15062854	15125698	1
chr3L	15125698	15137950	1
chr3L	15137950	15150875	-1
chr3L	15150875	15155384	1
chr3L	15155384	15214450	-1
chr3L	15214450	15223188	1
chr3L	15223188	15238511	1
chr3L	15238511	15288303	-1
chr3L	15288303	15309959	1
chr3L	15309959	15487067	-1
chr3L	15487067	15604590	1
chr3L	15604590	15624428	-1
chr3L	15624428	15802057	-1
chr3L	15802057	15831478	1
chr3L	15831478	15946431	-1
chr3L	15946431	16005015	1
chr3L	16005015	16018826	-1
chr3L	16018826	16054257	1
chr3L	16054257	16079108	-1
chr3L	16079108	16167330	1
chr3L	16167330	16175829	-1
chr3L	16175829	16222099	1
chr3L	16222099	16228990	1
chr3L	16228990	16340942	-1
chr3L	16340942	16368540	1
chr3L	16368540	16383796	1
chr3L	16383796	16397349	-1
chr3L	16397349	16419110	1
chr3L	16419110	16462383	-1
chr3L	16462383	16494329	1
chr3L	16494329	16560593	-1
chr3L	16560593	16708986	1
chr3L	16708986	16772400	-1
chr3L	16772400	16806598	1
chr3L	16806598	16828924	-1
chr3L	16828924	16835999	1
chr3L	16835999	16948792	1
chr3L	16948792	17052376	1
chr3L	17052376	17233403	-1
chr3L	17233403	17243288	1
chr3L	17243288	17328234	-1
chr3L	17328234	17348760	1
chr3L	17348760	17426870	-1
chr3L	17426870	17436419	-1
chr3L	17436419	17459582	-1
chr3L	17459582	17573857	1
chr3L	17573857	17582548	-1
chr3L	17582548	17662057	1
chr3L	17662057	17670025	-1
chr3L	17670025	17754802	-1
chr3L	17754802	17759804	1
chr3L	17759804	17787570	-1
chr3L	17787570	17803301	1
chr3L	17803301	17827825	-1
chr3L	17827825	17875090	1
chr3L	17875090	17889883	-1
chr3L	17889883	17920514	1
chr3L	17920514	17940916	-1
chr3L	17940916	17977342	1
chr3L	17977342	18099057	1
chr3L	18099057	18108098	1
chr3L	18108098	18154313	-1
chr3L	18154313	18381328	1
chr3L	18381328	18392631	1
chr3L	18392631	18402512	1
chr3L	18402512	18447528	-1
chr3L	18447528	18608833	1
chr3L	18608833	18621497	1
chr3L	18621497	18655576	-1
chr3L	18655576	18684332	1
chr3L	18684332	18738684	-1
chr3L	18738684	18839979	1
chr3L	18839979	18859465	-1
chr3L	18859465	18898398	1
chr3L	18898398	18939415	-1
chr3L	18939415	18954168	1
chr3L	18954168	18986718	-1
chr3L	18986718	19001605	1
chr3L	19001605	19025903	-1
chr3L	19025903	19055519	1
chr3L	19055519	19093139	1
chr3L	19093139	19128695	-1
chr3L	19128695	19136467	1
chr3L	19136467	19157497	-1
chr3L	19157497	19175952	1
chr3L	19175952	19247156	-1
chr3L	19247156	19261598	1
chr3L	19261598	19269008	-1
chr3L	19269008	19278979	-1
chr3L	19278979	19292921	1
chr3L	19292921	19495292	-1
chr3L	19495292	19541652	-1
chr3L	19541652	19548652	1
chr3L	19548652	19576386	-1
chr3L	19576386	19675315	1
chr3L	19675315	19683481	1
chr3L	19683481	19701596	-1
chr3L	19701596	19868463	1
chr3L	19868463	19936788	-1
chr3L	19936788	20022093	-1
chr3L	20022093	20145941	-1
chr3L	20145941	20172999	-1
chr3L	20172999	20239104	1
chr3L	20239104	20289095	-1
chr3L	20289095	20355283	1
chr3L	20355283	20367140	-1
chr3L	20367140	20432722	1
chr3L	20432722	20443460	-1
chr3L	20443460	20540421	1
chr3L	20540421	20610818	-1
chr3L	20610818	20617016	1
chr3L	20617016	20723592	-1
chr3L	20723592	20729487	1
chr3L	20729487	20758584	-1
chr3L	20758584	20811953	1
chr3L	20811953	20827544	-1
chr3L	20827544	20836230	1
chr3L	20836230	21000616	-1
chr3L	21000616	21120760	1
chr3L	21120760	21155170	1
chr3L	21155170	21170676	1
chr3L	21170676	21218713	-1
chr3L	21218713	21228341	-1
chr3L	21228341	21279722	1
chr3L	21279722	21311233	-1
chr3L	21311233	21323731	-1
chr3L	21323731	21425792	1
chr3L	21425792	21439207	1
chr3L	21439207	21469887	-1
chr3L	21469887	21666444	1
chr3L	21666444	21676242	1
chr3L	21676242	21721356	-1
chr3L	21721356	21730475	1
chr3L	21730475	21804854	-1
chr3L	21804854	21815373	1
chr3L	21815373	21839068	1
chr3L	21839068	21867936	-1
chr3L	21867936	21914682	1
chr3L	21914682	22055310	1
chr3L	22055310	22070250	1
chr3L	22070250	22246340	-1
chr3L	22246340	22255955	1
chr3L	22255955	22286807	1
chr3L	22286807	22351787	-1
chr3L	22351787	22391627	1
chr3L	22391627	22402631	1
chr3L	22402631	22707713	-1
chr3L	22707713	22762986	1
chr3L	22762986	22793620	1
chr3L	22793620	22818726	1
chr3L	22818726	22828316	-1
chr3L	22828316	22856046	1
chr3L	22856046	22907229	1
chr3L	22907229	22946739	-1
chr3L	22946739	23057234	-1
chr3L	23057234	23203300	1
chr3L	23203300	23339139	-1
chr3L	23339139	23686852	-1
chr3L	23686852	24052508	1
chr3L	24052508	24498086	-1
chr3L	24498086	24518237	-1
chr3LHet	0	562494	-1
chr3LHet	562494	611556	1
chr3LHet	611556	1392837	-1
chr3LHet	1392837	1498503	1
chr3LHet	1498503	2265157	-1
chr3LHet	2265157	2289492	-1
chr3LHet	2289492	2421737	1
chr3LHet	2421737	2536622	1
chr3R	0	48697	-1
chr3R	48697	95570	1
chr3R	95570	133393	-1
chr3R	133393	163524	1
chr3R	163524	232294	-1
chr3R	232294	362877	-1
chr3R	362877	393501	-1
chr3R	393501	404155	1
chr3R	404155	454368	-1
chr3R	454368	487864	1
chr3R	487864	526074	-1
chr3R	526074	548965	1
chr3R	548965	560547	-1
chr3R	560547	575110	1
chr3R	575110	652427	-1
chr3R	652427	731948	-1
chr3R	731948	775406	1
chr3R	775406	778478	1
chr3R	778478	805510	-1
chr3R	805510	964564	-1
chr3R	964564	1172514	-1
chr3R	1172514	1208176	1
chr3R	1208176	1219135	-1
chr3R	1219135	1227625	1
chr3R	1227625	1287198	-1
chr3R	1287198	1339732	1
chr3R	1339732	1345320	1
chr3R	1345320	1414809	-1
chr3R	1414809	1536573	1
chr3R	1536573	1558434	-1
chr3R	1558434	1590487	1
chr3R	1590487	1603394	-1
chr3R	1603394	1626181	1
chr3R	1626181	1636612	-1
chr3R	1636612	1651401	1
chr3R	1651401	1680924	-1
chr3R	1680924	1693302	1
chr3R	1693302	1822385	-1
chr3R	1822385	1834804	1
chr3R	1834804	1963511	-1
chr3R	1963511	2169616	1
chr3R	2169616	2238730	1
chr3R	2238730	2276615	-1
chr3R	2276615	2468056	1
chr3R	2468056	2480810	1
chr3R	2480810	2491288	1
chr3R	2491288	2499592	-1
chr3R	2499592	2512035	1
chr3R	2512035	2667564	-1
chr3R	2667564	2677477	1
chr3R	2677477	2729598	-1
chr3R	2729598	2892099	1
chr3R	2892099	2946309	1
chr3R	2946309	2959715	1
chr3R	2959715	2970003	-1
chr3R	2970003	2982049	1
chr3R	2982049	3005615	-1
chr3R	3005615	3022206	1
chr3R	3022206	3068087	-1
chr3R	3068087	3082402	1
chr3R	3082402	3168099	-1
chr3R	3168099	3298052	1
chr3R	3298052	3376733	1
chr3R	3376733	3639730	-1
chr3R	3639730	3711145	-1
chr3R	3711145	3713822	1
chr3R	3713822	3756493	-1
chr3R	3756493	3788557	-1
chr3R	3788557	3810036	1
chr3R	3810036	3817546	-1
chr3R	3817546	3825535	1
chr3R	3825535	3862929	1
chr3R	3862929	3916139	-1
chr3R	3916139	3953677	1
chr3R	3953677	3971731	-1
chr3R	3971731	4044024	-1
chr3R	4044024	4047714	1
chr3R	4047714	4058374	-1
chr3R	4058374	4072835	1
chr3R	4072835	4086949	-1
chr3R	4086949	4097286	1
chr3R	4097286	4107266	-1
chr3R	4107266	4142292	1
chr3R	4142292	4165780	-1
chr3R	4165780	4189652	1
chr3R	4189652	4342080	-1
chr3R	4342080	4347242	1
chr3R	4347242	4356600	-1
chr3R	4356600	4377643	-1
chr3R	4377643	4387419	1
chr3R	4387419	4390235	1
chr3R	4390235	4405452	-1
chr3R	4405452	4462345	-1
chr3R	4462345	4502528	1
chr3R	4502528	4527046	-1
chr3R	4527046	4538031	1
chr3R	4538031	4625033	1
chr3R	4625033	4674074	1
chr3R	4674074	4685739	-1
chr3R	4685739	4691441	1
chr3R	4691441	4708031	-1
chr3R	4708031	4772074	1
chr3R	4772074	4798917	-1
chr3R	4798917	4806776	1
chr3R	4806776	4894532	1
chr3R	4894532	4940398	-1
chr3R	4940398	4954312	1
chr3R	4954312	4989873	-1
chr3R	4989873	5095993	-1
chr3R	5095993	5150551	-1
chr3R	5150551	5280054	1
chr3R	5280054	5283731	1
chr3R	5283731	5319071	-1
chr3R	5319071	5451674	1
chr3R	5451674	5472529	1
chr3R	5472529	5496509	-1
chr3R	5496509	5643637	1
chr3R	5643637	5688865	-1
chr3R	5688865	5703297	1
chr3R	5703297	5746921	-1
chr3R	5746921	5763769	1
chr3R	5763769	5807805	-1
chr3R	5807805	5858772	1
chr3R	5858772	5881563	1
chr3R	5881563	5894417	-1
chr3R	5894417	5970713	1
chr3R	5970713	5996357	-1
chr3R	5996357	6087843	-1
chr3R	6087843	6091184	1
chr3R	6091184	6135950	-1
chr3R	6135950	6183313	1
chr3R	6183313	6203662	-1
chr3R	6203662	6239662	1
chr3R	6239662	6256639	-1
chr3R	6256639	6263114	1
chr3R	6263114	6435565	-1
chr3R	6435565	6580532	1
chr3R	6580532	6593822	1
chr3R	6593822	6605179	-1
chr3R	6605179	6622162	1
chr3R	6622162	6674880	-1
chr3R	6674880	6719930	1
chr3R	6719930	6980368	-1
chr3R	6980368	6983831	1
chr3R	6983831	6994511	-1
chr3R	6994511	6999412	1
chr3R	6999412	7016337	-1
chr3R	7016337	7070646	1
chr3R	7070646	7169875	-1
chr3R	7169875	7182275	1
chr3R	7182275	7233454	-1
chr3R	7233454	7261860	1
chr3R	7261860	7379335	-1
chr3R	7379335	7416690	1
chr3R	7416690	7472537	-1
chr3R	7472537	7524876	1
chr3R	7524876	7556755	-1
chr3R	7556755	7595433	1
chr3R	7595433	7603875	-1
chr3R	7603875	7648649	1
chr3R	7648649	7704894	-1
chr3R	7704894	7716224	1
chr3R	7716224	7773780	-1
chr3R	7773780	7847049	1
chr3R	7847049	7898759	-1
chr3R	7898759	7923936	1
chr3R	7923936	8035692	-1
chr3R	8035692	8045737	1
chr3R	8045737	8052010	1
chr3R	8052010	8099816	-1
chr3R	8099816	8107996	1
chr3R	8107996	8168768	-1
chr3R	8168768	8191954	1
chr3R	8191954	8338316	1
chr3R	8338316	8446574	-1
chr3R	8446574	8548022	1
chr3R	8548022	8785996	-1
chr3R	8785996	8789193	1
chr3R	8789193	8802701	-1
chr3R	8802701	8920805	1
chr3R	8920805	9085920	-1
chr3R	9085920	9096091	1
chr3R	9096091	9125211	-1
chr3R	9125211	9152583	1
chr3R	9152583	9183279	-1
chr3R	9183279	9217615	1
chr3R	9217615	9226451	-1
chr3R	9226451	9230925	1
chr3R	9230925	9252465	-1
chr3R	9252465	9261239	1
chr3R	9261239	9452355	-1
chr3R	9452355	9465881	1
chr3R	9465881	9545483	1
chr3R	9545483	9603062	-1
chr3R	9603062	9614634	1
chr3R	9614634	9659443	-1
chr3R	9659443	9665955	1
chr3R	9665955	9697136	-1
chr3R	9697136	9706301	1
chr3R	9706301	9781848	-1
chr3R	9781848	9814338	1
chr3R	9814338	9839408	-1
chr3R	9839408	9864928	1
chr3R	9864928	9874214	-1
chr3R	9874214	9911061	1
chr3R	9911061	9916391	1
chr3R	9916391	9941744	-1
chr3R	9941744	9955734	1
chr3R	9955734	10040285	-1
chr3R	10040285	10104913	1
chr3R	10104913	10185592	1
chr3R	10185592	10307766	1
chr3R	10307766	10335898	-1
chr3R	10335898	10340019	1
chr3R	10340019	10408229	-1
chr3R	10408229	10447725	-1
chr3R	10447725	10452151	1
chr3R	10452151	10584181	-1
chr3R	10584181	10703016	-1
chr3R	10703016	10729169	1
chr3R	10729169	10901109	-1
chr3R	10901109	10973707	1
chr3R	10973707	11016976	-1
chr3R	11016976	11125327	1
chr3R	11125327	11197823	-1
chr3R	11197823	11228552	-1
chr3R	11228552	11247697	1
chr3R	11247697	11299070	-1
chr3R	11299070	11341552	1
chr3R	11341552	11361226	-1
chr3R	11361226	11375432	1
chr3R	11375432	11525533	-1
chr3R	11525533	11612998	-1
chr3R	11612998	11630318	1
chr3R	11630318	11651171	-1
chr3R	11651171	11683554	1
chr3R	11683554	11753907	-1
chr3R	11753907	11768244	1
chr3R	11768244	11780727	-1
chr3R	11780727	11789978	1
chr3R	11789978	11901538	1
chr3R	11901538	11917708	-1
chr3R	11917708	11932080	1
chr3R	11932080	11972349	-1
chr3R	11972349	11987917	1
chr3R	11987917	12011188	-1
chr3R	12011188	12162995	1
chr3R	12162995	12188531	1
chr3R	12188531	12256323	-1
chr3R	12256323	12309700	1
chr3R	12309700	12391049	-1
chr3R	12391049	12434289	1
chr3R	12434289	12466346	1
chr3R	12466346	12480755	1
chr3R	12480755	12488955	-1
chr3R	12488955	12769942	-1
chr3R	12769942	12788528	1
chr3R	12788528	12808232	1
chr3R	12808232	12863807	1
chr3R	12863807	12918683	1
chr3R	12918683	12934346	-1
chr3R	12934346	12981815	1
chr3R	12981815	13210525	-1
chr3R	13210525	13227786	1
chr3R	13227786	13354418	-1
chr3R	13354418	13378681	1
chr3R	13378681	13425616	-1
chr3R	13425616	13455751	1
chr3R	13455751	13470536	-1
chr3R	13470536	13476979	1
chr3R	13476979	13486185	-1
chr3R	13486185	13544055	1
chr3R	13544055	13553704	-1
chr3R	13553704	13621129	-1
chr3R	13621129	13636647	1
chr3R	13636647	13845403	-1
chr3R	13845403	13854380	1
chr3R	13854380	13873426	-1
chr3R	13873426	13889938	1
chr3R	13889938	13945863	-1
chr3R	13945863	13951565	1
chr3R	13951565	13977554	-1
chr3R	13977554	13990062	1
chr3R	13990062	14028338	1
chr3R	14028338	14041981	-1
chr3R	14041981	14099768	1
chr3R	14099768	14140605	1
chr3R	14140605	14180915	-1
chr3R	14180915	14216256	1
chr3R	14216256	14239592	1
chr3R	14239592	14275973	-1
chr3R	14275973	14286415	-1
chr3R	14286415	14297734	-1
chr3R	14297734	14316761	1
chr3R	14316761	14380810	-1
chr3R	14380810	14390374	1
chr3R	14390374	14420695	1
chr3R	14420695	14473693	-1
chr3R	14473693	14563822	1
chr3R	14563822	14586691	1
chr3R	14586691	14728240	-1
chr3R	14728240	14755785	1
chr3R	14755785	14805095	-1
chr3R	14805095	14809566	1
chr3R	14809566	14820946	-1
chr3R	14820946	14845067	-1
chr3R	14845067	14857973	1
chr3R	14857973	14927509	-1
chr3R	14927509	14957206	-1
chr3R	14957206	15009647	1
chr3R	15009647	15041975	-1
chr3R	15041975	15057892	1
chr3R	15057892	15215805	-1
chr3R	15215805	15238798	1
chr3R	15238798	15388990	-1
chr3R	15388990	15395933	1
chr3R	15395933	15431081	-1
chr3R	15431081	15458602	1
chr3R	15458602	15476541	1
chr3R	15476541	15599286	-1
chr3R	15599286	15652938	1
chr3R	15652938	15740646	1
chr3R	15740646	15832730	-1
chr3R	15832730	15861748	1
chr3R	15861748	15879028	-1
chr3R	15879028	15884636	1
chr3R	15884636	16078734	-1
chr3R	16078734	16159734	1
chr3R	16159734	16358345	-1
chr3R	16358345	16419887	1
chr3R	16419887	16467413	-1
chr3R	16467413	16514147	-1
chr3R	16514147	16559615	-1
chr3R	16559615	16566746	1
chr3R	16566746	16576976	-1
chr3R	16576976	16591789	1
chr3R	16591789	16600954	-1
chr3R	16600954	16638483	1
chr3R	16638483	16685810	1
chr3R	16685810	16711762	-1
chr3R	16711762	16719655	1
chr3R	16719655	16731644	-1
chr3R	16731644	16749878	1
chr3R	16749878	16769747	-1
chr3R	16769747	16810198	1
chr3R	16810198	16814459	1
chr3R	16814459	16839378	-1
chr3R	16839378	16850500	1
chr3R	16850500	16877780	-1
chr3R	16877780	17061610	1
chr3R	17061610	17087762	-1
chr3R	17087762	17105745	1
chr3R	17105745	17118906	-1
chr3R	17118906	17152207	1
chr3R	17152207	17171531	-1
chr3R	17171531	17208156	1
chr3R	17208156	17302619	-1
chr3R	17302619	17356632	1
chr3R	17356632	17398457	-1
chr3R	17398457	17463105	1
chr3R	17463105	17497864	-1
chr3R	17497864	17640779	-1
chr3R	17640779	17674196	1
chr3R	17674196	17715862	1
chr3R	17715862	17758755	-1
chr3R	17758755	17785915	1
chr3R	17785915	17843483	-1
chr3R	17843483	17875502	1
chr3R	17875502	18182444	-1
chr3R	18182444	18209610	1
chr3R	18209610	18255065	-1
chr3R	18255065	18267023	-1
chr3R	18267023	18296359	1
chr3R	18296359	18311192	-1
chr3R	18311192	18324373	1
chr3R	18324373	18335383	-1
chr3R	18335383	18360383	1
chr3R	18360383	18382312	-1
chr3R	18382312	18404973	-1
chr3R	18404973	18438659	1
chr3R	18438659	18465693	1
chr3R	18465693	18490425	-1
chr3R	18490425	18524418	1
chr3R	18524418	18541081	-1
chr3R	18541081	18876870	1
chr3R	18876870	18889592	1
chr3R	18889592	18940948	-1
chr3R	18940948	18954717	1
chr3R	18954717	18978921	-1
chr3R	18978921	19058128	1
chr3R	19058128	19069167	-1
chr3R	19069167	19085547	1
chr3R	19085547	19107462	-1
chr3R	19107462	19187050	1
chr3R	19187050	19357892	-1
chr3R	19357892	19416143	-1
chr3R	19416143	19488157	1
chr3R	19488157	19520980	1
chr3R	19520980	19533765	-1
chr3R	19533765	19578567	1
chr3R	19578567	19655610	1
chr3R	19655610	19674692	-1
chr3R	19674692	19718732	1
chr3R	19718732	19747406	-1
chr3R	19747406	19813697	1
chr3R	19813697	19923409	1
chr3R	19923409	19936912	1
chr3R	19936912	20001625	-1
chr3R	20001625	20010614	-1
chr3R	20010614	20047196	1
chr3R	20047196	20108188	1
chr3R	20108188	20141856	-1
chr3R	20141856	20188174	1
chr3R	20188174	20353006	-1
chr3R	20353006	20476026	1
chr3R	20476026	20493141	1
chr3R	20493141	20542882	-1
chr3R	20542882	20547460	1
chr3R	20547460	20593104	-1
chr3R	20593104	20599197	1
chr3R	20599197	20657862	-1
chr3R	20657862	20669070	-1
chr3R	20669070	20698175	1
chr3R	20698175	20702750	1
chr3R	20702750	20713304	-1
chr3R	20713304	20743852	-1
chr3R	20743852	20779302	1
chr3R	20779302	20849134	-1
chr3R	20849134	20947863	1
chr3R	20947863	20952673	1
chr3R	20952673	21048393	-1
chr3R	21048393	21060478	-1
chr3R	21060478	21112739	1
chr3R	21112739	21134752	1
chr3R	21134752	21147713	-1
chr3R	21147713	21161468	1
chr3R	21161468	21262468	-1
chr3R	21262468	21282024	1
chr3R	21282024	21294888	-1
chr3R	21294888	21325671	1
chr3R	21325671	21337113	-1
chr3R	21337113	21448645	1
chr3R	21448645	21454404	1
chr3R	21454404	21489497	-1
chr3R	21489497	21503667	-1
chr3R	21503667	21514700	1
chr3R	21514700	21672220	-1
chr3R	21672220	21679387	1
chr3R	21679387	21698320	-1
chr3R	21698320	21721574	1
chr3R	21721574	21847697	-1
chr3R	21847697	21867801	-1
chr3R	21867801	21891882	1
chr3R	21891882	21921170	-1
chr3R	21921170	21930397	1
chr3R	21930397	21967812	1
chr3R	21967812	22008548	-1
chr3R	22008548	22016230	1
chr3R	22016230	22054170	-1
chr3R	22054170	22068423	1
chr3R	22068423	22079675	-1
chr3R	22079675	22089466	1
chr3R	22089466	22358846	-1
chr3R	22358846	22369489	1
chr3R	22369489	22535920	-1
chr3R	22535920	22555464	1
chr3R	22555464	22623944	-1
chr3R	22623944	22641283	1
chr3R	22641283	22688655	-1
chr3R	22688655	22751442	1
chr3R	22751442	22762265	-1
chr3R	22762265	22815231	1
chr3R	22815231	22876374	-1
chr3R	22876374	22897894	1
chr3R	22897894	22924492	-1
chr3R	22924492	22993234	1
chr3R	22993234	23049305	-1
chr3R	23049305	23364870	1
chr3R	23364870	23415458	1
chr3R	23415458	23423222	-1
chr3R	23423222	23433775	1
chr3R	23433775	23453484	-1
chr3R	23453484	23484892	1
chr3R	23484892	23494161	-1
chr3R	23494161	23524467	1
chr3R	23524467	23539595	1
chr3R	23539595	23736772	-1
chr3R	23736772	23791323	1
chr3R	23791323	24120042	-1
chr3R	24120042	24129779	1
chr3R	24129779	24147775	-1
chr3R	24147775	24166283	1
chr3R	24166283	24175556	-1
chr3R	24175556	24349036	-1
chr3R	24349036	24380010	1
chr3R	24380010	24422086	-1
chr3R	24422086	24433143	1
chr3R	24433143	24464932	-1
chr3R	24464932	24495505	-1
chr3R	24495505	24510759	1
chr3R	24510759	24626810	-1
chr3R	24626810	24699979	1
chr3R	24699979	24749557	1
chr3R	24749557	24846608	-1
chr3R	24846608	24934639	1
chr3R	24934639	24995577	1
chr3R	24995577	25016719	-1
chr3R	25016719	25076605	1
chr3R	25076605	25086172	1
chr3R	25086172	25099506	-1
chr3R	25099506	25125558	1
chr3R	25125558	25135298	-1
chr3R	25135298	25149332	1
chr3R	25149332	25298812	-1
chr3R	25298812	25330054	1
chr3R	25330054	25410471	-1
chr3R	25410471	25441616	1
chr3R	25441616	25446561	1
chr3R	25446561	25491372	-1
chr3R	25491372	25542794	1
chr3R	25542794	25643474	1
chr3R	25643474	25660111	-1
chr3R	25660111	25666191	1
chr3R	25666191	25681493	-1
chr3R	25681493	25749237	1
chr3R	25749237	25764843	1
chr3R	25764843	25818923	-1
chr3R	25818923	25850907	1
chr3R	25850907	25862318	-1
chr3R	25862318	25891955	1
chr3R	25891955	25921560	-1
chr3R	25921560	25935001	1
chr3R	25935001	25964564	-1
chr3R	25964564	26022088	-1
chr3R	26022088	26041612	1
chr3R	26041612	26099775	-1
chr3R	26099775	26157324	1
chr3R	26157324	26172075	1
chr3R	26172075	26197138	-1
chr3R	26197138	26231103	1
chr3R	26231103	26239973	-1
chr3R	26239973	26251786	1
chr3R	26251786	26273994	-1
chr3R	26273994	26350352	1
chr3R	26350352	26354656	1
chr3R	26354656	26362712	-1
chr3R	26362712	26389034	-1
chr3R	26389034	26427722	1
chr3R	26427722	26577662	-1
chr3R	26577662	26589169	-1
chr3R	26589169	26656788	1
chr3R	26656788	26707158	-1
chr3R	26707158	26867003	1
chr3R	26867003	26878872	1
chr3R	26878872	26946021	1
chr3R	26946021	26957024	1
chr3R	26957024	27021324	-1
chr3R	27021324	27056467	1
chr3R	27056467	27076214	-1
chr3R	27076214	27089736	1
chr3R	27089736	27282571	-1
chr3R	27282571	27294794	1
chr3R	27294794	27394065	-1
chr3R	27394065	27445069	1
chr3R	27445069	27494886	-1
chr3R	27494886	27504734	1
chr3R	27504734	27538199	-1
chr3R	27538199	27579992	1
chr3R	27579992	27591236	-1
chr3R	27591236	27639494	1
chr3R	27639494	27799820	-1
chr3R	27799820	27872816	1
chr3R	27872816	27892092	-1
chr3RHet	0	1800395	-1
chr3RHet	1800395	1823503	1
chr3RHet	1823503	1943775	-1
chr3RHet	1943775	2516911	1
chr4	0	133761	-1
chr4	133761	159259	1
chr4	159259	198547	-1
chr4	198547	237462	1
chr4	237462	314951	-1
chr4	314951	371632	1
chr4	371632	389286	1
chr4	389286	461966	-1
chr4	461966	599305	1
chr4	599305	644467	-1
chr4	644467	721530	-1
chr4	721530	883617	-1
chr4	883617	923923	1
chr4	923923	1040837	1
chr4	1040837	1088780	1
chr4	1088780	1133542	-1
chr4	1133542	1145142	1
chr4	1145142	1247299	-1
chr4	1247299	1266404	1
chrU	0	2150608	-1
chrU	2150608	2171578	1
chrU	2171578	9634046	1
chrX	0	74474	-1
chrX	74474	363958	1
chrX	363958	424106	1
chrX	424106	495721	-1
chrX	495721	507373	1
chrX	507373	551796	1
chrX	551796	685541	-1
chrX	685541	714994	1
chrX	714994	843822	-1
chrX	843822	915740	-1
chrX	915740	946716	1
chrX	946716	1071065	-1
chrX	1071065	1168032	-1
chrX	1168032	1181648	1
chrX	1181648	1192115	-1
chrX	1192115	1236579	-1
chrX	1236579	1293153	1
chrX	1293153	1375574	-1
chrX	1375574	1397365	-1
chrX	1397365	1420804	1
chrX	1420804	1510226	-1
chrX	1510226	1519324	1
chrX	1519324	1539686	-1
chrX	1539686	1568144	1
chrX	1568144	1665830	-1
chrX	1665830	1679667	1
chrX	1679667	1717634	-1
chrX	1717634	1860299	1
chrX	1860299	1900264	-1
chrX	1900264	2095649	1
chrX	2095649	2254986	-1
chrX	2254986	2336078	-1
chrX	2336078	2349444	1
chrX	2349444	2399361	-1
chrX	2399361	2472357	1
chrX	2472357	2638944	1
chrX	2638944	2646934	-1
chrX	2646934	2677731	-1
chrX	2677731	2683884	1
chrX	2683884	2692853	-1
chrX	2692853	3025107	-1
chrX	3025107	3042407	1
chrX	3042407	3052623	-1
chrX	3052623	3083102	1
chrX	3083102	3175148	-1
chrX	3175148	3183432	1
chrX	3183432	3195880	1
chrX	3195880	3242677	-1
chrX	3242677	3306156	1
chrX	3306156	3321151	-1
chrX	3321151	3345782	1
chrX	3345782	3399918	-1
chrX	3399918	3458991	-1
chrX	3458991	3472143	1
chrX	3472143	3565517	-1
chrX	3565517	3705679	1
chrX	3705679	3744294	-1
chrX	3744294	3782746	1
chrX	3782746	3828097	-1
chrX	3828097	3863586	1
chrX	3863586	3995047	-1
chrX	3995047	4030392	1
chrX	4030392	4204061	-1
chrX	4204061	4224006	1
chrX	4224006	4250670	-1
chrX	4250670	4264077	1
chrX	4264077	4326354	-1
chrX	4326354	4428766	-1
chrX	4428766	4448303	1
chrX	4448303	4600568	-1
chrX	4600568	4799334	-1
chrX	4799334	4851403	1
chrX	4851403	4979232	-1
chrX	4979232	5226534	-1
chrX	5226534	5307296	-1
chrX	5307296	5324643	1
chrX	5324643	5407224	-1
chrX	5407224	5426615	1
chrX	5426615	5501355	-1
chrX	5501355	5510400	1
chrX	5510400	5521732	1
chrX	5521732	5559103	-1
chrX	5559103	5592286	1
chrX	5592286	5766192	-1
chrX	5766192	5856851	1
chrX	5856851	5906596	-1
chrX	5906596	5926412	-1
chrX	5926412	5945634	1
chrX	5945634	5967694	-1
chrX	5967694	5992660	1
chrX	5992660	6113097	-1
chrX	6113097	6197008	1
chrX	6197008	6225141	-1
chrX	6225141	6267339	1
[truncated: 257 more rows]
