# Supplementary material for: Map of open and closed chromatin domains in Drosophila genome
Source: BMC Genomics. 2014 Nov 18;15(1):988. doi: 10.1186/1471-2164-15-988 (PMC4289254; doi:10.1186/1471-2164-15-988)
Supplement: Supplementary file 10 — Additional file 10: GCSDI domains 3CM. (XLSX 645 KB) [file 12864_2014_6860_MOESM10_ESM.xlsx]

## Sheet: Sheet1
Chromosome	Domain Start	Domain End	Open (1)/Closed (-1)
chr2L	0	6029	1
chr2L	6029	8616	1
chr2L	8616	9370	1
chr2L	9370	14868	1
chr2L	14868	17550	1
chr2L	17550	19199	1
chr2L	19199	20365	1
chr2L	20365	21990	1
chr2L	21990	37546	0
chr2L	37546	37937	-1
chr2L	37937	58002	0
chr2L	58002	58847	-1
chr2L	58847	64960	0
chr2L	64960	65485	1
chr2L	65485	68581	1
chr2L	68581	70838	1
chr2L	70838	71908	1
chr2L	71908	74622	1
chr2L	74622	75448	1
chr2L	75448	77969	1
chr2L	77969	87981	1
chr2L	87981	95423	1
chr2L	95423	96394	1
chr2L	96394	103950	1
chr2L	103950	110260	1
chr2L	110260	112147	1
chr2L	112147	114062	1
chr2L	114062	114907	1
chr2L	114907	115562	1
chr2L	115562	116422	1
chr2L	116422	119070	1
chr2L	119070	121595	1
chr2L	121595	122588	1
chr2L	122588	132219	1
chr2L	132219	134841	1
chr2L	134841	137767	1
chr2L	137767	144678	1
chr2L	144678	145741	1
chr2L	145741	162985	1
chr2L	162985	163804	1
chr2L	163804	167798	1
chr2L	167798	170012	1
chr2L	170012	182386	1
chr2L	182386	183588	1
chr2L	183588	203464	0
chr2L	203464	203997	1
chr2L	203997	206118	1
chr2L	206118	208037	1
chr2L	208037	220908	1
chr2L	220908	224442	1
chr2L	224442	245950	0
chr2L	245950	252609	1
chr2L	252609	271075	0
chr2L	271075	271979	1
chr2L	271979	274698	1
chr2L	274698	278320	1
chr2L	278320	283531	1
chr2L	283531	285748	1
chr2L	285748	286717	1
chr2L	286717	293142	1
chr2L	293142	294728	1
chr2L	294728	295692	1
chr2L	295692	298864	1
chr2L	298864	300480	1
chr2L	300480	301769	1
chr2L	301769	302368	1
chr2L	302368	302960	1
chr2L	302960	306326	1
chr2L	306326	320441	0
chr2L	320441	321179	-1
chr2L	321179	324995	-1
chr2L	324995	329907	-1
chr2L	329907	335479	-1
chr2L	335479	342688	-1
chr2L	342688	344040	-1
chr2L	344040	357295	0
chr2L	357295	357988	1
chr2L	357988	367514	0
chr2L	367514	368273	-1
chr2L	368273	372214	-1
chr2L	372214	373955	-1
chr2L	373955	375873	-1
chr2L	375873	377714	-1
chr2L	377714	380369	-1
chr2L	380369	387601	-1
chr2L	387601	392366	-1
chr2L	392366	394233	-1
chr2L	394233	403500	0
chr2L	403500	404578	1
chr2L	404578	415629	1
chr2L	415629	420357	1
chr2L	420357	421615	1
chr2L	421615	422411	1
chr2L	422411	433221	1
chr2L	433221	447941	1
chr2L	447941	450506	1
chr2L	450506	453482	1
chr2L	453482	454005	1
chr2L	454005	470407	1
chr2L	470407	472599	1
chr2L	472599	474108	1
chr2L	474108	475787	1
chr2L	475787	478135	1
chr2L	478135	482036	1
chr2L	482036	482731	1
chr2L	482731	487590	1
chr2L	487590	490346	1
chr2L	490346	492543	1
chr2L	492543	494638	1
chr2L	494638	498013	1
chr2L	498013	502251	1
chr2L	502251	506729	1
chr2L	506729	514437	1
chr2L	514437	520222	1
chr2L	520222	520723	1
chr2L	520723	521238	1
chr2L	521238	522018	1
chr2L	522018	525163	1
chr2L	525163	539363	1
chr2L	539363	540701	1
chr2L	540701	541571	1
chr2L	541571	543168	1
chr2L	543168	546193	1
chr2L	546193	552612	1
chr2L	552612	553652	1
chr2L	553652	559695	1
chr2L	559695	560728	1
chr2L	560728	564292	1
chr2L	564292	568552	1
chr2L	568552	573381	1
chr2L	573381	575401	1
chr2L	575401	580633	0
chr2L	580633	581918	-1
chr2L	581918	583884	-1
chr2L	583884	586087	-1
chr2L	586087	589205	-1
chr2L	589205	593159	-1
chr2L	593159	597161	-1
chr2L	597161	598975	-1
chr2L	598975	599642	-1
chr2L	599642	602450	0
chr2L	602450	603313	1
chr2L	603313	611552	0
chr2L	611552	612152	-1
chr2L	612152	614032	-1
chr2L	614032	619153	-1
chr2L	619153	621286	-1
chr2L	621286	622937	-1
chr2L	622937	626484	-1
chr2L	626484	629764	-1
chr2L	629764	631056	-1
chr2L	631056	632988	-1
chr2L	632988	634126	-1
chr2L	634126	635713	-1
chr2L	635713	639214	-1
chr2L	639214	648454	-1
chr2L	648454	649874	-1
chr2L	649874	662611	-1
chr2L	662611	666411	-1
chr2L	666411	671298	-1
chr2L	671298	673236	-1
chr2L	673236	699607	0
chr2L	699607	700225	-1
chr2L	700225	725420	0
chr2L	725420	726118	-1
chr2L	726118	731032	-1
chr2L	731032	738301	-1
chr2L	738301	747810	-1
chr2L	747810	758739	-1
chr2L	758739	761081	-1
chr2L	761081	764119	-1
chr2L	764119	774180	-1
chr2L	774180	777760	-1
chr2L	777760	780842	-1
chr2L	780842	789339	-1
chr2L	789339	790637	-1
chr2L	790637	794410	-1
chr2L	794410	796871	-1
chr2L	796871	799129	-1
chr2L	799129	803175	-1
chr2L	803175	810852	0
chr2L	810852	811979	1
chr2L	811979	816763	1
chr2L	816763	820097	1
chr2L	820097	821636	1
chr2L	821636	826478	1
chr2L	826478	844439	1
chr2L	844439	846466	1
chr2L	846466	848126	1
chr2L	848126	849624	1
chr2L	849624	851133	1
chr2L	851133	851709	1
chr2L	851709	853427	1
chr2L	853427	868824	1
chr2L	868824	870032	1
chr2L	870032	872845	1
chr2L	872845	873975	1
chr2L	873975	875038	1
chr2L	875038	876845	1
chr2L	876845	886191	0
chr2L	886191	887425	-1
chr2L	887425	889528	-1
chr2L	889528	894720	-1
chr2L	894720	898937	-1
chr2L	898937	904121	-1
chr2L	904121	905818	-1
chr2L	905818	906545	-1
chr2L	906545	908785	-1
chr2L	908785	913837	-1
chr2L	913837	921357	-1
chr2L	921357	925309	-1
chr2L	925309	926724	-1
chr2L	926724	928401	-1
chr2L	928401	930065	-1
chr2L	930065	934245	-1
chr2L	934245	937352	-1
chr2L	937352	942377	-1
chr2L	942377	946483	-1
chr2L	946483	948482	-1
chr2L	948482	950080	-1
chr2L	950080	953059	-1
chr2L	953059	954105	-1
chr2L	954105	960492	-1
chr2L	960492	964102	-1
chr2L	964102	965739	-1
chr2L	965739	968055	-1
chr2L	968055	970006	-1
chr2L	970006	973118	-1
chr2L	973118	976472	-1
chr2L	976472	986203	-1
chr2L	986203	994972	-1
chr2L	994972	1013936	-1
chr2L	1013936	1016594	-1
chr2L	1016594	1020289	-1
chr2L	1020289	1022670	-1
chr2L	1022670	1028462	-1
chr2L	1028462	1030804	-1
chr2L	1030804	1033634	-1
chr2L	1033634	1035139	-1
chr2L	1035139	1036799	-1
chr2L	1036799	1047540	0
chr2L	1047540	1047968	1
chr2L	1047968	1050646	1
chr2L	1050646	1055797	0
chr2L	1055797	1056350	-1
chr2L	1056350	1076322	0
chr2L	1076322	1076628	1
chr2L	1076628	1078120	1
chr2L	1078120	1078816	1
chr2L	1078816	1079889	1
chr2L	1079889	1081505	1
chr2L	1081505	1091034	0
chr2L	1091034	1092145	-1
chr2L	1092145	1095465	-1
chr2L	1095465	1096007	-1
chr2L	1096007	1100744	-1
chr2L	1100744	1107272	0
chr2L	1107272	1109129	1
chr2L	1109129	1116324	1
chr2L	1116324	1117869	1
chr2L	1117869	1120029	1
chr2L	1120029	1127209	1
chr2L	1127209	1129601	1
chr2L	1129601	1150275	0
chr2L	1150275	1151751	1
chr2L	1151751	1154193	1
chr2L	1154193	1155681	1
chr2L	1155681	1158967	1
chr2L	1158967	1164413	1
chr2L	1164413	1167301	1
chr2L	1167301	1170977	1
chr2L	1170977	1171885	1
chr2L	1171885	1172670	1
chr2L	1172670	1178028	1
chr2L	1178028	1206388	0
chr2L	1206388	1207325	-1
chr2L	1207325	1208849	-1
chr2L	1208849	1211013	-1
chr2L	1211013	1214298	-1
chr2L	1214298	1232898	0
chr2L	1232898	1233925	-1
chr2L	1233925	1239680	-1
chr2L	1239680	1244454	-1
chr2L	1244454	1249392	-1
chr2L	1249392	1251788	-1
chr2L	1251788	1254360	-1
chr2L	1254360	1259995	-1
chr2L	1259995	1262450	-1
chr2L	1262450	1267191	-1
chr2L	1267191	1272412	-1
chr2L	1272412	1272997	-1
chr2L	1272997	1280577	-1
chr2L	1280577	1282206	-1
chr2L	1282206	1285807	-1
chr2L	1285807	1289412	-1
chr2L	1289412	1291754	-1
chr2L	1291754	1300760	-1
chr2L	1300760	1304328	-1
chr2L	1304328	1305606	-1
chr2L	1305606	1313908	-1
chr2L	1313908	1316115	-1
chr2L	1316115	1319526	-1
chr2L	1319526	1321905	-1
chr2L	1321905	1323409	-1
chr2L	1323409	1326827	-1
chr2L	1326827	1328669	-1
chr2L	1328669	1333814	-1
chr2L	1333814	1342835	-1
chr2L	1342835	1345977	-1
chr2L	1345977	1351483	-1
chr2L	1351483	1359027	-1
chr2L	1359027	1365407	-1
chr2L	1365407	1371398	-1
chr2L	1371398	1373055	-1
chr2L	1373055	1374802	-1
chr2L	1374802	1375558	-1
chr2L	1375558	1377806	-1
chr2L	1377806	1379919	-1
chr2L	1379919	1401859	0
chr2L	1401859	1402577	-1
chr2L	1402577	1404143	-1
chr2L	1404143	1419451	0
chr2L	1419451	1421554	1
chr2L	1421554	1426808	1
chr2L	1426808	1428402	1
chr2L	1428402	1438174	0
chr2L	1438174	1438895	-1
chr2L	1438895	1441906	-1
chr2L	1441906	1444275	-1
chr2L	1444275	1449978	-1
chr2L	1449978	1456362	-1
chr2L	1456362	1466712	-1
chr2L	1466712	1468781	-1
chr2L	1468781	1471631	-1
chr2L	1471631	1478384	-1
chr2L	1478384	1483985	-1
chr2L	1483985	1486176	-1
chr2L	1486176	1488200	-1
chr2L	1488200	1502172	0
chr2L	1502172	1502408	1
chr2L	1502408	1503344	1
chr2L	1503344	1504505	1
chr2L	1504505	1510418	0
chr2L	1510418	1510995	-1
chr2L	1510995	1516809	-1
chr2L	1516809	1527214	-1
chr2L	1527214	1529880	-1
chr2L	1529880	1532369	-1
chr2L	1532369	1536256	-1
chr2L	1536256	1541346	-1
chr2L	1541346	1542064	-1
chr2L	1542064	1546084	-1
chr2L	1546084	1550806	-1
chr2L	1550806	1553091	-1
chr2L	1553091	1555022	-1
chr2L	1555022	1557025	-1
chr2L	1557025	1561185	-1
chr2L	1561185	1563222	-1
chr2L	1563222	1570086	-1
chr2L	1570086	1580780	-1
chr2L	1580780	1581374	-1
chr2L	1581374	1584415	-1
chr2L	1584415	1591751	-1
chr2L	1591751	1597301	-1
chr2L	1597301	1605506	-1
chr2L	1605506	1610939	0
chr2L	1610939	1612382	1
chr2L	1612382	1614269	1
chr2L	1614269	1621350	0
chr2L	1621350	1622548	-1
chr2L	1622548	1624619	-1
chr2L	1624619	1644205	0
chr2L	1644205	1644728	1
chr2L	1644728	1650231	1
chr2L	1650231	1651626	1
chr2L	1651626	1657240	1
chr2L	1657240	1666659	1
chr2L	1666659	1668895	1
chr2L	1668895	1670321	1
chr2L	1670321	1687794	0
chr2L	1687794	1688105	1
chr2L	1688105	1690728	1
chr2L	1690728	1693387	1
chr2L	1693387	1705148	1
chr2L	1705148	1709760	1
chr2L	1709760	1710518	1
chr2L	1710518	1716031	1
chr2L	1716031	1716734	1
chr2L	1716734	1717326	1
chr2L	1717326	1718226	1
chr2L	1718226	1720994	1
chr2L	1720994	1722279	1
chr2L	1722279	1723615	1
chr2L	1723615	1724548	1
chr2L	1724548	1729602	1
chr2L	1729602	1732708	1
chr2L	1732708	1738505	1
chr2L	1738505	1759617	0
chr2L	1759617	1761447	-1
chr2L	1761447	1763226	-1
chr2L	1763226	1788302	0
chr2L	1788302	1789002	-1
chr2L	1789002	1800237	-1
chr2L	1800237	1819286	0
chr2L	1819286	1820024	-1
chr2L	1820024	1828643	-1
chr2L	1828643	1831328	-1
chr2L	1831328	1835968	-1
chr2L	1835968	1838178	-1
chr2L	1838178	1843086	-1
chr2L	1843086	1847488	-1
chr2L	1847488	1850791	-1
chr2L	1850791	1853286	-1
chr2L	1853286	1859241	-1
chr2L	1859241	1861159	-1
chr2L	1861159	1861695	-1
chr2L	1861695	1863021	-1
chr2L	1863021	1864088	-1
chr2L	1864088	1868465	-1
chr2L	1868465	1873297	-1
chr2L	1873297	1878234	-1
chr2L	1878234	1884182	0
chr2L	1884182	1885554	1
chr2L	1885554	1886062	1
chr2L	1886062	1909687	0
chr2L	1909687	1910122	1
chr2L	1910122	1911545	1
chr2L	1911545	1912503	1
chr2L	1912503	1943179	0
chr2L	1943179	1944137	-1
chr2L	1944137	1945011	-1
chr2L	1945011	1949606	-1
chr2L	1949606	1952158	-1
chr2L	1952158	1955706	-1
chr2L	1955706	1957018	-1
chr2L	1957018	1959249	-1
chr2L	1959249	1960958	-1
chr2L	1960958	1963018	-1
chr2L	1963018	1964428	-1
chr2L	1964428	1972581	0
chr2L	1972581	1973060	1
chr2L	1973060	1981596	1
chr2L	1981596	1982619	1
chr2L	1982619	1986760	1
chr2L	1986760	1987335	1
chr2L	1987335	1989769	1
chr2L	1989769	2009382	0
chr2L	2009382	2010756	1
chr2L	2010756	2013549	1
chr2L	2013549	2021963	0
chr2L	2021963	2022606	-1
chr2L	2022606	2031599	0
chr2L	2031599	2032057	1
chr2L	2032057	2040579	1
chr2L	2040579	2044388	1
chr2L	2044388	2046963	1
chr2L	2046963	2050329	0
chr2L	2050329	2051160	-1
chr2L	2051160	2054086	-1
chr2L	2054086	2059776	-1
chr2L	2059776	2069984	-1
chr2L	2069984	2072600	-1
chr2L	2072600	2073939	-1
chr2L	2073939	2084913	-1
chr2L	2084913	2087656	-1
chr2L	2087656	2090015	-1
chr2L	2090015	2091590	-1
chr2L	2091590	2097114	-1
chr2L	2097114	2111975	-1
chr2L	2111975	2127198	0
chr2L	2127198	2127977	1
chr2L	2127977	2131213	1
chr2L	2131213	2133263	1
chr2L	2133263	2148223	1
chr2L	2148223	2152756	1
chr2L	2152756	2164457	1
chr2L	2164457	2166566	1
chr2L	2166566	2167487	1
chr2L	2167487	2168814	1
chr2L	2168814	2170714	1
chr2L	2170714	2175995	1
chr2L	2175995	2179665	1
chr2L	2179665	2191622	1
chr2L	2191622	2193512	1
chr2L	2193512	2194784	1
chr2L	2194784	2195880	1
chr2L	2195880	2198270	1
chr2L	2198270	2200555	1
chr2L	2200555	2214838	1
chr2L	2214838	2217674	1
chr2L	2217674	2221556	1
chr2L	2221556	2222527	1
chr2L	2222527	2223060	1
chr2L	2223060	2228287	1
chr2L	2228287	2231279	1
chr2L	2231279	2236994	1
chr2L	2236994	2237912	1
chr2L	2237912	2248050	0
chr2L	2248050	2248599	-1
chr2L	2248599	2254410	-1
chr2L	2254410	2256395	-1
chr2L	2256395	2257637	-1
chr2L	2257637	2262142	-1
chr2L	2262142	2266565	-1
chr2L	2266565	2268078	-1
chr2L	2268078	2272820	-1
chr2L	2272820	2275817	-1
chr2L	2275817	2284668	-1
chr2L	2284668	2301059	-1
chr2L	2301059	2328772	0
chr2L	2328772	2330029	-1
chr2L	2330029	2330904	-1
chr2L	2330904	2334679	-1
chr2L	2334679	2336994	-1
chr2L	2336994	2340766	-1
chr2L	2340766	2342549	-1
chr2L	2342549	2356989	0
chr2L	2356989	2357384	1
chr2L	2357384	2358014	1
chr2L	2358014	2364351	1
chr2L	2364351	2365938	1
chr2L	2365938	2373060	1
chr2L	2373060	2374037	1
chr2L	2374037	2376564	1
chr2L	2376564	2391170	0
chr2L	2391170	2391722	-1
chr2L	2391722	2401419	-1
chr2L	2401419	2404659	-1
chr2L	2404659	2407520	-1
chr2L	2407520	2414094	-1
chr2L	2414094	2432310	0
chr2L	2432310	2433691	-1
chr2L	2433691	2439155	-1
chr2L	2439155	2446363	-1
chr2L	2446363	2459399	-1
chr2L	2459399	2462383	-1
chr2L	2462383	2471163	-1
chr2L	2471163	2475143	-1
chr2L	2475143	2477347	-1
chr2L	2477347	2478209	-1
chr2L	2478209	2483301	-1
chr2L	2483301	2492035	0
chr2L	2492035	2493948	1
chr2L	2493948	2508263	0
chr2L	2508263	2509179	-1
chr2L	2509179	2510226	-1
chr2L	2510226	2525814	-1
chr2L	2525814	2535262	-1
chr2L	2535262	2538408	-1
chr2L	2538408	2540721	-1
chr2L	2540721	2554368	-1
chr2L	2554368	2555825	-1
chr2L	2555825	2558180	-1
chr2L	2558180	2561074	-1
chr2L	2561074	2574915	0
chr2L	2574915	2575426	1
chr2L	2575426	2580624	1
chr2L	2580624	2585620	1
chr2L	2585620	2589720	0
chr2L	2589720	2590903	-1
chr2L	2590903	2599397	-1
chr2L	2599397	2601821	-1
chr2L	2601821	2611776	-1
chr2L	2611776	2613482	-1
chr2L	2613482	2622517	-1
chr2L	2622517	2630003	-1
chr2L	2630003	2634585	-1
chr2L	2634585	2636182	-1
chr2L	2636182	2637546	-1
chr2L	2637546	2643833	-1
chr2L	2643833	2645933	-1
chr2L	2645933	2653104	-1
chr2L	2653104	2657443	-1
chr2L	2657443	2661066	-1
chr2L	2661066	2666968	-1
chr2L	2666968	2668365	-1
chr2L	2668365	2674793	-1
chr2L	2674793	2677240	-1
chr2L	2677240	2683231	-1
chr2L	2683231	2684870	-1
chr2L	2684870	2689705	-1
chr2L	2689705	2690979	-1
chr2L	2690979	2694533	-1
chr2L	2694533	2706853	-1
chr2L	2706853	2708686	-1
chr2L	2708686	2712097	-1
chr2L	2712097	2713490	-1
chr2L	2713490	2721598	-1
chr2L	2721598	2724148	0
chr2L	2724148	2725682	1
chr2L	2725682	2732975	1
chr2L	2732975	2735167	1
chr2L	2735167	2740548	1
chr2L	2740548	2745375	1
chr2L	2745375	2746308	1
chr2L	2746308	2749053	1
chr2L	2749053	2752821	1
chr2L	2752821	2756274	1
chr2L	2756274	2758273	1
chr2L	2758273	2760338	1
chr2L	2760338	2768358	1
chr2L	2768358	2771058	1
chr2L	2771058	2783467	0
chr2L	2783467	2783779	-1
chr2L	2783779	2785893	-1
chr2L	2785893	2789995	-1
chr2L	2789995	2792119	-1
chr2L	2792119	2793308	-1
chr2L	2793308	2804504	0
chr2L	2804504	2805525	1
chr2L	2805525	2808707	1
chr2L	2808707	2821973	0
chr2L	2821973	2822952	-1
chr2L	2822952	2826576	-1
chr2L	2826576	2845679	0
chr2L	2845679	2846106	1
chr2L	2846106	2856334	1
chr2L	2856334	2858776	1
chr2L	2858776	2862828	1
chr2L	2862828	2873323	1
chr2L	2873323	2875730	1
chr2L	2875730	2876782	1
chr2L	2876782	2878579	1
chr2L	2878579	2879507	1
chr2L	2879507	2880565	1
chr2L	2880565	2883206	1
chr2L	2883206	2883931	1
chr2L	2883931	2885391	1
chr2L	2885391	2890158	1
chr2L	2890158	2900736	1
chr2L	2900736	2906401	1
chr2L	2906401	2909010	1
chr2L	2909010	2924020	1
chr2L	2924020	2926369	1
chr2L	2926369	2931100	0
chr2L	2931100	2931779	-1
chr2L	2931779	2969438	0
chr2L	2969438	2970486	1
chr2L	2970486	2972509	1
chr2L	2972509	2974251	1
chr2L	2974251	2975590	1
chr2L	2975590	2977660	1
chr2L	2977660	2978750	1
chr2L	2978750	2979663	1
chr2L	2979663	2988649	1
chr2L	2988649	2993695	1
chr2L	2993695	2994471	1
chr2L	2994471	2999315	1
chr2L	2999315	2999825	1
chr2L	2999825	3002800	0
chr2L	3002800	3003494	-1
chr2L	3003494	3007020	-1
chr2L	3007020	3017721	0
chr2L	3017721	3018529	1
chr2L	3018529	3022044	1
chr2L	3022044	3023328	1
chr2L	3023328	3030953	1
chr2L	3030953	3040090	1
chr2L	3040090	3041749	1
chr2L	3041749	3042759	1
chr2L	3042759	3056108	1
chr2L	3056108	3057879	1
chr2L	3057879	3058601	1
chr2L	3058601	3059889	1
chr2L	3059889	3078586	0
chr2L	3078586	3079074	-1
chr2L	3079074	3081629	-1
chr2L	3081629	3084798	-1
chr2L	3084798	3085963	-1
chr2L	3085963	3093001	-1
chr2L	3093001	3100502	-1
chr2L	3100502	3108140	0
chr2L	3108140	3108794	1
chr2L	3108794	3116522	0
chr2L	3116522	3117022	-1
chr2L	3117022	3129923	-1
chr2L	3129923	3134466	-1
chr2L	3134466	3138191	-1
chr2L	3138191	3144392	0
chr2L	3144392	3146011	1
chr2L	3146011	3159664	1
chr2L	3159664	3160553	1
chr2L	3160553	3164942	1
chr2L	3164942	3168512	1
chr2L	3168512	3170352	1
chr2L	3170352	3171634	1
chr2L	3171634	3173471	1
chr2L	3173471	3185404	0
chr2L	3185404	3186107	-1
chr2L	3186107	3194004	-1
chr2L	3194004	3196270	-1
chr2L	3196270	3222976	0
chr2L	3222976	3223557	-1
chr2L	3223557	3243078	0
chr2L	3243078	3244038	-1
chr2L	3244038	3274546	0
chr2L	3274546	3275406	-1
chr2L	3275406	3280552	-1
chr2L	3280552	3297483	0
chr2L	3297483	3298350	1
chr2L	3298350	3300450	1
chr2L	3300450	3304144	1
chr2L	3304144	3327518	0
chr2L	3327518	3328105	-1
chr2L	3328105	3343963	-1
chr2L	3343963	3354674	0
chr2L	3354674	3355151	1
chr2L	3355151	3358395	1
chr2L	3358395	3367242	1
chr2L	3367242	3372223	1
chr2L	3372223	3373689	1
chr2L	3373689	3377321	1
chr2L	3377321	3382248	0
chr2L	3382248	3382711	-1
chr2L	3382711	3383845	-1
chr2L	3383845	3386938	-1
chr2L	3386938	3392926	-1
chr2L	3392926	3394938	-1
chr2L	3394938	3398614	-1
chr2L	3398614	3401076	-1
chr2L	3401076	3408459	-1
chr2L	3408459	3413543	0
chr2L	3413543	3414052	1
chr2L	3414052	3415229	1
chr2L	3415229	3426691	0
chr2L	3426691	3427330	-1
chr2L	3427330	3428263	-1
chr2L	3428263	3432990	-1
chr2L	3432990	3435111	-1
chr2L	3435111	3440801	-1
chr2L	3440801	3445595	-1
chr2L	3445595	3449446	0
chr2L	3449446	3449922	1
chr2L	3449922	3453625	1
chr2L	3453625	3457378	1
chr2L	3457378	3462148	1
chr2L	3462148	3465984	1
chr2L	3465984	3466697	1
chr2L	3466697	3470644	1
chr2L	3470644	3480420	1
chr2L	3480420	3483168	0
chr2L	3483168	3484104	-1
chr2L	3484104	3486719	-1
chr2L	3486719	3488526	-1
chr2L	3488526	3492890	-1
chr2L	3492890	3500108	-1
chr2L	3500108	3503393	-1
chr2L	3503393	3514863	0
chr2L	3514863	3515327	1
chr2L	3515327	3534014	0
chr2L	3534014	3534283	1
chr2L	3534283	3534925	1
chr2L	3534925	3542345	0
chr2L	3542345	3543542	-1
chr2L	3543542	3557425	-1
chr2L	3557425	3561087	-1
chr2L	3561087	3567677	-1
chr2L	3567677	3586026	0
chr2L	3586026	3586458	-1
chr2L	3586458	3590994	-1
chr2L	3590994	3593316	-1
chr2L	3593316	3598951	-1
chr2L	3598951	3603260	-1
chr2L	3603260	3609284	-1
chr2L	3609284	3610897	-1
chr2L	3610897	3619991	0
chr2L	3619991	3620271	1
chr2L	3620271	3633696	1
chr2L	3633696	3634365	1
chr2L	3634365	3649642	1
chr2L	3649642	3655809	1
chr2L	3655809	3657634	1
chr2L	3657634	3659606	0
chr2L	3659606	3660938	-1
chr2L	3660938	3672769	-1
chr2L	3672769	3674226	-1
chr2L	3674226	3683812	-1
chr2L	3683812	3706496	0
chr2L	3706496	3707162	1
chr2L	3707162	3709700	1
chr2L	3709700	3711618	1
chr2L	3711618	3714669	1
chr2L	3714669	3718191	0
chr2L	3718191	3719512	-1
chr2L	3719512	3726449	-1
chr2L	3726449	3738486	-1
chr2L	3738486	3739909	-1
chr2L	3739909	3742426	-1
chr2L	3742426	3746242	-1
chr2L	3746242	3748477	0
chr2L	3748477	3748977	1
chr2L	3748977	3758831	0
chr2L	3758831	3759650	-1
chr2L	3759650	3770793	0
chr2L	3770793	3771309	1
chr2L	3771309	3772183	1
chr2L	3772183	3773069	1
chr2L	3773069	3777220	1
chr2L	3777220	3778235	1
chr2L	3778235	3779606	1
chr2L	3779606	3781180	1
chr2L	3781180	3782220	1
chr2L	3782220	3786456	1
chr2L	3786456	3797878	0
chr2L	3797878	3798579	-1
chr2L	3798579	3813124	0
chr2L	3813124	3813475	1
chr2L	3813475	3814557	0
chr2L	3814557	3815500	-1
chr2L	3815500	3817092	-1
chr2L	3817092	3830853	-1
chr2L	3830853	3836269	0
chr2L	3836269	3836942	1
chr2L	3836942	3840336	0
chr2L	3840336	3841021	-1
chr2L	3841021	3843510	-1
chr2L	3843510	3846257	-1
chr2L	3846257	3855537	-1
chr2L	3855537	3857698	-1
chr2L	3857698	3859748	-1
chr2L	3859748	3867385	0
chr2L	3867385	3867895	1
chr2L	3867895	3872756	1
chr2L	3872756	3890123	0
chr2L	3890123	3890431	1
chr2L	3890431	3896402	1
chr2L	3896402	3897930	1
chr2L	3897930	3904769	0
chr2L	3904769	3906497	-1
chr2L	3906497	3911128	-1
chr2L	3911128	3916719	-1
chr2L	3916719	3921783	-1
chr2L	3921783	3924451	-1
chr2L	3924451	3925484	-1
chr2L	3925484	3931353	-1
chr2L	3931353	3936727	-1
chr2L	3936727	3938054	-1
chr2L	3938054	3941229	-1
chr2L	3941229	3943459	-1
chr2L	3943459	3946244	-1
chr2L	3946244	3951875	-1
chr2L	3951875	3953165	-1
chr2L	3953165	3960575	-1
chr2L	3960575	3967690	-1
chr2L	3967690	3970145	-1
chr2L	3970145	3972781	-1
chr2L	3972781	3977306	-1
chr2L	3977306	3981409	-1
chr2L	3981409	3983110	-1
chr2L	3983110	3987188	-1
chr2L	3987188	3989998	-1
chr2L	3989998	3996035	-1
chr2L	3996035	3998896	-1
chr2L	3998896	4002735	-1
chr2L	4002735	4004729	-1
chr2L	4004729	4005345	-1
chr2L	4005345	4010817	-1
chr2L	4010817	4016154	-1
chr2L	4016154	4016781	-1
chr2L	4016781	4024561	-1
chr2L	4024561	4027190	-1
chr2L	4027190	4035067	-1
chr2L	4035067	4039080	-1
chr2L	4039080	4040526	-1
chr2L	4040526	4041418	-1
chr2L	4041418	4043031	-1
chr2L	4043031	4049354	-1
chr2L	4049354	4050765	-1
chr2L	4050765	4058710	-1
chr2L	4058710	4064294	-1
chr2L	4064294	4065597	-1
chr2L	4065597	4071971	-1
chr2L	4071971	4073714	-1
chr2L	4073714	4074936	-1
chr2L	4074936	4076357	-1
chr2L	4076357	4079748	-1
chr2L	4079748	4082625	-1
chr2L	4082625	4085939	-1
chr2L	4085939	4090327	-1
chr2L	4090327	4096566	-1
chr2L	4096566	4098311	-1
chr2L	4098311	4103459	-1
chr2L	4103459	4110101	-1
chr2L	4110101	4112982	-1
chr2L	4112982	4114428	-1
chr2L	4114428	4126398	-1
chr2L	4126398	4127412	-1
chr2L	4127412	4131968	-1
chr2L	4131968	4144431	-1
chr2L	4144431	4145166	-1
chr2L	4145166	4147768	-1
chr2L	4147768	4152534	-1
chr2L	4152534	4154002	-1
chr2L	4154002	4159524	-1
chr2L	4159524	4160786	-1
chr2L	4160786	4161942	-1
chr2L	4161942	4163779	-1
chr2L	4163779	4171617	-1
chr2L	4171617	4187166	0
chr2L	4187166	4187591	1
chr2L	4187591	4192900	0
chr2L	4192900	4193174	-1
chr2L	4193174	4196639	0
chr2L	4196639	4197793	1
chr2L	4197793	4198828	1
chr2L	4198828	4210346	0
chr2L	4210346	4210939	-1
chr2L	4210939	4217376	-1
chr2L	4217376	4221396	-1
chr2L	4221396	4226731	0
chr2L	4226731	4226974	1
chr2L	4226974	4228311	1
chr2L	4228311	4235913	0
chr2L	4235913	4236537	-1
chr2L	4236537	4245086	-1
chr2L	4245086	4248239	-1
chr2L	4248239	4254123	-1
chr2L	4254123	4256561	-1
chr2L	4256561	4257793	-1
chr2L	4257793	4259327	-1
chr2L	4259327	4262838	-1
chr2L	4262838	4264677	-1
chr2L	4264677	4268752	-1
chr2L	4268752	4271001	-1
chr2L	4271001	4272185	-1
chr2L	4272185	4274641	-1
chr2L	4274641	4282819	-1
chr2L	4282819	4285269	-1
chr2L	4285269	4288486	-1
chr2L	4288486	4294460	-1
chr2L	4294460	4298084	-1
chr2L	4298084	4300485	-1
chr2L	4300485	4303357	-1
chr2L	4303357	4305816	-1
chr2L	4305816	4307148	-1
chr2L	4307148	4310972	-1
chr2L	4310972	4316735	-1
chr2L	4316735	4317835	-1
chr2L	4317835	4321655	-1
chr2L	4321655	4326268	-1
chr2L	4326268	4331592	0
chr2L	4331592	4333111	1
chr2L	4333111	4333552	1
chr2L	4333552	4335347	1
chr2L	4335347	4336843	1
chr2L	4336843	4340832	1
chr2L	4340832	4345765	1
chr2L	4345765	4351538	0
chr2L	4351538	4352321	-1
chr2L	4352321	4356267	-1
chr2L	4356267	4358983	-1
chr2L	4358983	4362479	-1
chr2L	4362479	4371608	0
chr2L	4371608	4373391	1
chr2L	4373391	4383149	1
chr2L	4383149	4383860	1
chr2L	4383860	4386135	1
chr2L	4386135	4387500	1
chr2L	4387500	4393900	1
chr2L	4393900	4413677	0
chr2L	4413677	4415174	-1
chr2L	4415174	4420976	-1
chr2L	4420976	4422928	-1
chr2L	4422928	4428799	-1
chr2L	4428799	4436936	-1
chr2L	4436936	4441229	-1
chr2L	4441229	4442341	0
chr2L	4442341	4442647	1
chr2L	4442647	4444809	1
chr2L	4444809	4445311	1
chr2L	4445311	4449082	1
chr2L	4449082	4455246	1
chr2L	4455246	4459239	1
chr2L	4459239	4460800	1
chr2L	4460800	4465465	1
chr2L	4465465	4475530	0
chr2L	4475530	4475924	-1
chr2L	4475924	4479740	-1
chr2L	4479740	4481212	-1
chr2L	4481212	4494260	-1
chr2L	4494260	4498251	-1
chr2L	4498251	4500589	-1
chr2L	4500589	4503587	-1
chr2L	4503587	4515363	-1
chr2L	4515363	4516991	-1
chr2L	4516991	4548961	0
chr2L	4548961	4552304	-1
chr2L	4552304	4575864	0
chr2L	4575864	4576919	1
chr2L	4576919	4585839	0
chr2L	4585839	4586993	-1
chr2L	4586993	4591782	-1
chr2L	4591782	4593474	-1
chr2L	4593474	4594970	-1
chr2L	4594970	4596900	-1
chr2L	4596900	4599253	-1
chr2L	4599253	4611792	-1
chr2L	4611792	4615957	-1
chr2L	4615957	4617188	-1
chr2L	4617188	4621533	-1
chr2L	4621533	4624614	-1
chr2L	4624614	4626642	-1
chr2L	4626642	4628406	-1
chr2L	4628406	4635417	-1
chr2L	4635417	4639548	-1
chr2L	4639548	4642114	-1
chr2L	4642114	4642709	-1
chr2L	4642709	4645058	-1
chr2L	4645058	4656746	-1
chr2L	4656746	4660792	0
chr2L	4660792	4661339	1
chr2L	4661339	4674098	0
chr2L	4674098	4674569	-1
chr2L	4674569	4675975	-1
chr2L	4675975	4682119	0
chr2L	4682119	4683227	1
chr2L	4683227	4691591	1
chr2L	4691591	4698238	0
chr2L	4698238	4698594	-1
chr2L	4698594	4706602	-1
chr2L	4706602	4711793	-1
chr2L	4711793	4716935	-1
chr2L	4716935	4719210	-1
chr2L	4719210	4735356	-1
chr2L	4735356	4738490	-1
chr2L	4738490	4742097	-1
chr2L	4742097	4743137	-1
chr2L	4743137	4747026	-1
chr2L	4747026	4749549	-1
chr2L	4749549	4754480	-1
chr2L	4754480	4758271	-1
chr2L	4758271	4760636	-1
chr2L	4760636	4764675	-1
chr2L	4764675	4769168	-1
chr2L	4769168	4771674	-1
chr2L	4771674	4774887	-1
chr2L	4774887	4776391	-1
chr2L	4776391	4778322	-1
chr2L	4778322	4780890	-1
chr2L	4780890	4784055	-1
chr2L	4784055	4790207	-1
chr2L	4790207	4793638	0
chr2L	4793638	4793870	1
chr2L	4793870	4795155	1
chr2L	4795155	4795941	1
chr2L	4795941	4797743	0
chr2L	4797743	4798427	-1
chr2L	4798427	4805552	-1
chr2L	4805552	4809833	0
chr2L	4809833	4810415	1
chr2L	4810415	4813416	1
chr2L	4813416	4818683	1
chr2L	4818683	4820085	0
chr2L	4820085	4820798	-1
chr2L	4820798	4822995	-1
chr2L	4822995	4830162	0
chr2L	4830162	4830438	1
chr2L	4830438	4838666	1
chr2L	4838666	4846993	1
chr2L	4846993	4848165	1
chr2L	4848165	4850999	1
chr2L	4850999	4858526	0
chr2L	4858526	4859857	-1
chr2L	4859857	4865292	-1
chr2L	4865292	4873533	-1
chr2L	4873533	4882456	0
chr2L	4882456	4883099	1
chr2L	4883099	4883841	1
chr2L	4883841	4886098	1
chr2L	4886098	4888112	1
chr2L	4888112	4889131	1
chr2L	4889131	4889699	1
chr2L	4889699	4892387	1
chr2L	4892387	4931294	0
chr2L	4931294	4932046	-1
chr2L	4932046	4938154	-1
chr2L	4938154	4943457	0
chr2L	4943457	4943658	1
chr2L	4943658	4945424	1
chr2L	4945424	4946363	1
chr2L	4946363	4948940	1
chr2L	4948940	4949870	1
chr2L	4949870	4965315	1
chr2L	4965315	4966316	1
chr2L	4966316	4970089	1
chr2L	4970089	4970509	1
chr2L	4970509	4972492	1
chr2L	4972492	4975611	1
chr2L	4975611	4977019	1
chr2L	4977019	4977724	1
chr2L	4977724	4980157	1
chr2L	4980157	4982302	1
chr2L	4982302	4998561	1
chr2L	4998561	5001814	1
chr2L	5001814	5002948	1
chr2L	5002948	5008236	1
chr2L	5008236	5009951	1
chr2L	5009951	5012253	1
chr2L	5012253	5023822	1
chr2L	5023822	5028511	1
chr2L	5028511	5030738	1
chr2L	5030738	5042488	1
chr2L	5042488	5044440	1
chr2L	5044440	5053520	1
chr2L	5053520	5055218	1
chr2L	5055218	5057053	1
chr2L	5057053	5058941	1
chr2L	5058941	5061126	1
chr2L	5061126	5064946	0
chr2L	5064946	5065607	-1
chr2L	5065607	5069819	0
chr2L	5069819	5072246	1
chr2L	5072246	5072925	1
chr2L	5072925	5088300	1
chr2L	5088300	5092427	1
chr2L	5092427	5094482	1
chr2L	5094482	5095993	1
chr2L	5095993	5097701	1
chr2L	5097701	5100291	1
chr2L	5100291	5108763	1
chr2L	5108763	5116458	0
chr2L	5116458	5117064	-1
chr2L	5117064	5144699	0
chr2L	5144699	5149146	1
chr2L	5149146	5149943	1
chr2L	5149943	5151556	1
chr2L	5151556	5195406	0
chr2L	5195406	5196934	1
chr2L	5196934	5198809	1
chr2L	5198809	5227975	0
chr2L	5227975	5229191	-1
chr2L	5229191	5234307	-1
chr2L	5234307	5235358	-1
chr2L	5235358	5253383	0
chr2L	5253383	5253892	-1
chr2L	5253892	5259552	-1
chr2L	5259552	5269393	0
chr2L	5269393	5271399	1
chr2L	5271399	5277761	1
chr2L	5277761	5279642	1
chr2L	5279642	5289465	1
chr2L	5289465	5291675	1
chr2L	5291675	5292965	1
chr2L	5292965	5296113	1
chr2L	5296113	5297048	1
chr2L	5297048	5304141	1
chr2L	5304141	5307201	1
chr2L	5307201	5324651	0
chr2L	5324651	5325361	1
chr2L	5325361	5326647	1
chr2L	5326647	5332414	0
chr2L	5332414	5333266	-1
chr2L	5333266	5349269	-1
chr2L	5349269	5352286	-1
chr2L	5352286	5353575	-1
chr2L	5353575	5355446	-1
chr2L	5355446	5360869	-1
chr2L	5360869	5373351	-1
chr2L	5373351	5376950	-1
chr2L	5376950	5378694	-1
chr2L	5378694	5381829	-1
chr2L	5381829	5382560	-1
chr2L	5382560	5384568	-1
chr2L	5384568	5388180	-1
chr2L	5388180	5396368	-1
chr2L	5396368	5398543	-1
chr2L	5398543	5402084	-1
chr2L	5402084	5403469	0
chr2L	5403469	5403881	1
chr2L	5403881	5408258	0
chr2L	5408258	5410239	-1
chr2L	5410239	5413271	-1
chr2L	5413271	5419464	-1
chr2L	5419464	5424949	-1
chr2L	5424949	5430592	-1
chr2L	5430592	5431436	-1
chr2L	5431436	5433720	-1
chr2L	5433720	5434564	-1
chr2L	5434564	5449119	-1
chr2L	5449119	5453223	-1
chr2L	5453223	5454934	-1
chr2L	5454934	5470193	-1
chr2L	5470193	5474967	-1
chr2L	5474967	5482128	-1
chr2L	5482128	5493680	-1
chr2L	5493680	5494460	-1
chr2L	5494460	5496739	-1
chr2L	5496739	5498260	-1
chr2L	5498260	5507411	-1
chr2L	5507411	5510698	-1
chr2L	5510698	5519530	0
chr2L	5519530	5529311	1
chr2L	5529311	5532695	1
chr2L	5532695	5537453	1
chr2L	5537453	5541016	1
chr2L	5541016	5543323	1
chr2L	5543323	5544282	1
chr2L	5544282	5546403	1
chr2L	5546403	5547799	1
chr2L	5547799	5559529	0
chr2L	5559529	5559945	-1
chr2L	5559945	5568212	-1
chr2L	5568212	5576962	-1
chr2L	5576962	5585730	-1
chr2L	5585730	5587281	-1
chr2L	5587281	5588738	-1
chr2L	5588738	5592884	-1
chr2L	5592884	5599968	-1
chr2L	5599968	5604241	-1
chr2L	5604241	5608295	-1
chr2L	5608295	5611654	-1
chr2L	5611654	5613288	-1
chr2L	5613288	5621018	-1
chr2L	5621018	5628347	-1
chr2L	5628347	5631535	-1
chr2L	5631535	5634173	-1
chr2L	5634173	5644219	-1
chr2L	5644219	5656447	-1
chr2L	5656447	5667611	-1
chr2L	5667611	5669214	-1
chr2L	5669214	5671726	-1
chr2L	5671726	5674006	-1
chr2L	5674006	5675787	-1
chr2L	5675787	5683051	-1
chr2L	5683051	5683903	-1
chr2L	5683903	5688325	-1
chr2L	5688325	5690160	-1
chr2L	5690160	5692707	-1
chr2L	5692707	5695476	-1
chr2L	5695476	5697966	-1
chr2L	5697966	5699397	-1
chr2L	5699397	5701236	-1
chr2L	5701236	5706424	-1
chr2L	5706424	5721032	0
chr2L	5721032	5721295	1
chr2L	5721295	5725248	1
chr2L	5725248	5728981	0
chr2L	5728981	5730202	-1
chr2L	5730202	5734129	-1
chr2L	5734129	5743812	-1
chr2L	5743812	5746520	-1
chr2L	5746520	5749927	-1
chr2L	5749927	5753185	-1
chr2L	5753185	5761764	-1
chr2L	5761764	5771337	0
chr2L	5771337	5771691	1
chr2L	5771691	5797139	0
chr2L	5797139	5801038	1
chr2L	5801038	5802524	1
chr2L	5802524	5805705	1
chr2L	5805705	5815123	0
chr2L	5815123	5815676	-1
chr2L	5815676	5817648	-1
chr2L	5817648	5818763	-1
chr2L	5818763	5821734	-1
chr2L	5821734	5823697	-1
chr2L	5823697	5841577	-1
chr2L	5841577	5848952	-1
chr2L	5848952	5850431	-1
chr2L	5850431	5852774	-1
chr2L	5852774	5863296	-1
chr2L	5863296	5865961	-1
chr2L	5865961	5870166	-1
chr2L	5870166	5874416	-1
chr2L	5874416	5898631	0
chr2L	5898631	5899234	-1
chr2L	5899234	5906782	0
chr2L	5906782	5908965	1
chr2L	5908965	5929974	0
chr2L	5929974	5931724	-1
chr2L	5931724	5943020	0
chr2L	5943020	5944435	1
chr2L	5944435	5945863	1
chr2L	5945863	5947426	1
chr2L	5947426	5949624	1
chr2L	5949624	5956645	0
chr2L	5956645	5957185	-1
chr2L	5957185	5966642	-1
chr2L	5966642	5971516	0
chr2L	5971516	5971873	1
chr2L	5971873	5972999	1
chr2L	5972999	5975048	1
chr2L	5975048	5982032	1
chr2L	5982032	5982685	1
chr2L	5982685	5984018	1
chr2L	5984018	5984736	1
chr2L	5984736	5989006	1
chr2L	5989006	5999786	1
chr2L	5999786	6027439	0
chr2L	6027439	6027913	-1
chr2L	6027913	6033227	-1
chr2L	6033227	6036811	0
chr2L	6036811	6038662	1
chr2L	6038662	6046821	1
chr2L	6046821	6048140	1
chr2L	6048140	6049407	1
chr2L	6049407	6050511	1
chr2L	6050511	6051334	1
chr2L	6051334	6051895	1
chr2L	6051895	6053969	1
chr2L	6053969	6056652	0
chr2L	6056652	6057497	-1
chr2L	6057497	6062431	0
chr2L	6062431	6062782	1
chr2L	6062782	6063653	1
chr2L	6063653	6066334	1
chr2L	6066334	6069726	1
chr2L	6069726	6070614	1
chr2L	6070614	6071799	1
chr2L	6071799	6074241	1
chr2L	6074241	6084700	1
chr2L	6084700	6086384	1
chr2L	6086384	6087092	1
chr2L	6087092	6088620	1
chr2L	6088620	6089211	1
chr2L	6089211	6096803	1
chr2L	6096803	6101101	1
chr2L	6101101	6125440	0
chr2L	6125440	6125873	1
chr2L	6125873	6126694	1
chr2L	6126694	6136042	0
chr2L	6136042	6136665	-1
chr2L	6136665	6148818	-1
chr2L	6148818	6152503	-1
chr2L	6152503	6154600	-1
chr2L	6154600	6158735	-1
chr2L	6158735	6163388	-1
chr2L	6163388	6165309	-1
chr2L	6165309	6166921	-1
chr2L	6166921	6171844	-1
chr2L	6171844	6182911	-1
chr2L	6182911	6186493	-1
chr2L	6186493	6187157	-1
chr2L	6187157	6190309	-1
chr2L	6190309	6197758	-1
chr2L	6197758	6201047	-1
chr2L	6201047	6208409	-1
chr2L	6208409	6213370	-1
chr2L	6213370	6215017	-1
chr2L	6215017	6218211	-1
chr2L	6218211	6220096	-1
chr2L	6220096	6221647	-1
chr2L	6221647	6224260	-1
chr2L	6224260	6227821	-1
chr2L	6227821	6232598	-1
chr2L	6232598	6233857	-1
chr2L	6233857	6235562	-1
chr2L	6235562	6238387	-1
chr2L	6238387	6242764	-1
chr2L	6242764	6246274	-1
chr2L	6246274	6247311	-1
chr2L	6247311	6250347	-1
chr2L	6250347	6254518	-1
chr2L	6254518	6257976	-1
chr2L	6257976	6265309	-1
chr2L	6265309	6270296	-1
chr2L	6270296	6271506	-1
chr2L	6271506	6276247	-1
chr2L	6276247	6285441	-1
chr2L	6285441	6306549	0
chr2L	6306549	6307061	-1
chr2L	6307061	6308265	-1
chr2L	6308265	6313334	-1
chr2L	6313334	6314346	-1
chr2L	6314346	6323459	0
chr2L	6323459	6324865	1
chr2L	6324865	6339737	1
chr2L	6339737	6341558	1
chr2L	6341558	6343533	1
chr2L	6343533	6357605	1
chr2L	6357605	6379230	0
chr2L	6379230	6380438	-1
chr2L	6380438	6389783	-1
chr2L	6389783	6391437	-1
chr2L	6391437	6393659	-1
chr2L	6393659	6411291	0
chr2L	6411291	6411927	1
chr2L	6411927	6424587	1
chr2L	6424587	6447965	0
chr2L	6447965	6448601	1
chr2L	6448601	6457435	1
chr2L	6457435	6470636	1
chr2L	6470636	6471575	1
chr2L	6471575	6474774	1
chr2L	6474774	6476691	1
chr2L	6476691	6481905	1
chr2L	6481905	6489251	1
chr2L	6489251	6491631	1
chr2L	6491631	6495829	1
chr2L	6495829	6498315	1
chr2L	6498315	6498875	1
chr2L	6498875	6499990	1
chr2L	6499990	6513667	0
chr2L	6513667	6514017	-1
chr2L	6514017	6527026	0
chr2L	6527026	6527225	1
chr2L	6527225	6533149	0
chr2L	6533149	6533586	-1
chr2L	6533586	6535142	-1
chr2L	6535142	6541183	-1
chr2L	6541183	6548574	-1
chr2L	6548574	6557414	0
chr2L	6557414	6558052	1
chr2L	6558052	6563023	1
chr2L	6563023	6577802	0
chr2L	6577802	6578668	-1
chr2L	6578668	6582879	-1
chr2L	6582879	6598239	-1
chr2L	6598239	6599434	-1
chr2L	6599434	6604893	-1
chr2L	6604893	6606456	-1
chr2L	6606456	6611041	0
chr2L	6611041	6611793	1
chr2L	6611793	6613102	1
chr2L	6613102	6622906	1
chr2L	6622906	6642899	0
chr2L	6642899	6643138	1
chr2L	6643138	6645115	1
chr2L	6645115	6649713	1
chr2L	6649713	6656339	1
chr2L	6656339	6659771	1
chr2L	6659771	6664205	1
chr2L	6664205	6668730	1
chr2L	6668730	6671883	1
chr2L	6671883	6674642	1
chr2L	6674642	6677544	1
chr2L	6677544	6684821	1
chr2L	6684821	6702529	0
chr2L	6702529	6702771	-1
chr2L	6702771	6717530	0
chr2L	6717530	6717993	1
chr2L	6717993	6724494	1
chr2L	6724494	6725377	1
chr2L	6725377	6739415	0
chr2L	6739415	6740270	-1
chr2L	6740270	6741724	-1
chr2L	6741724	6743571	-1
chr2L	6743571	6749225	-1
chr2L	6749225	6751102	-1
chr2L	6751102	6752493	-1
chr2L	6752493	6755053	-1
chr2L	6755053	6784914	0
chr2L	6784914	6786224	1
chr2L	6786224	6787798	1
chr2L	6787798	6788542	1
chr2L	6788542	6789651	1
chr2L	6789651	6790156	1
chr2L	6790156	6792156	1
chr2L	6792156	6794922	1
chr2L	6794922	6797690	1
chr2L	6797690	6826662	0
chr2L	6826662	6828028	-1
chr2L	6828028	6833645	0
chr2L	6833645	6833991	1
chr2L	6833991	6837749	0
chr2L	6837749	6838350	-1
chr2L	6838350	6843049	-1
chr2L	6843049	6846002	-1
chr2L	6846002	6851970	0
chr2L	6851970	6852525	1
chr2L	6852525	6854292	1
chr2L	6854292	6866750	0
chr2L	6866750	6867814	-1
chr2L	6867814	6871256	-1
chr2L	6871256	6872933	-1
chr2L	6872933	6875773	-1
chr2L	6875773	6885725	-1
chr2L	6885725	6894302	-1
chr2L	6894302	6897223	-1
chr2L	6897223	6899490	-1
chr2L	6899490	6907259	0
chr2L	6907259	6907887	1
chr2L	6907887	6914676	1
chr2L	6914676	6919576	1
chr2L	6919576	6922286	1
chr2L	6922286	6944801	0
chr2L	6944801	6945724	1
chr2L	6945724	6948889	1
chr2L	6948889	6951064	1
chr2L	6951064	6956188	1
chr2L	6956188	6957439	1
chr2L	6957439	6960765	1
chr2L	6960765	6964501	1
chr2L	6964501	6968194	1
chr2L	6968194	6969921	1
chr2L	6969921	6985082	0
chr2L	6985082	6986378	-1
chr2L	6986378	6988887	-1
chr2L	6988887	7000016	-1
chr2L	7000016	7002063	-1
chr2L	7002063	7004135	-1
chr2L	7004135	7005355	-1
chr2L	7005355	7006478	-1
chr2L	7006478	7009972	-1
chr2L	7009972	7012656	0
chr2L	7012656	7013363	1
chr2L	7013363	7025126	1
chr2L	7025126	7025824	1
chr2L	7025824	7028286	1
chr2L	7028286	7029456	1
chr2L	7029456	7031153	1
chr2L	7031153	7033856	1
chr2L	7033856	7039431	1
chr2L	7039431	7043519	1
chr2L	7043519	7050944	1
chr2L	7050944	7055920	1
chr2L	7055920	7056932	1
chr2L	7056932	7065233	1
chr2L	7065233	7065986	1
chr2L	7065986	7069854	1
chr2L	7069854	7078698	1
chr2L	7078698	7081067	1
chr2L	7081067	7084811	1
chr2L	7084811	7085706	1
chr2L	7085706	7088435	1
chr2L	7088435	7104138	0
chr2L	7104138	7104597	-1
chr2L	7104597	7149395	0
chr2L	7149395	7149694	-1
chr2L	7149694	7155243	0
chr2L	7155243	7155486	1
chr2L	7155486	7157991	1
chr2L	7157991	7162907	0
chr2L	7162907	7163302	-1
chr2L	7163302	7166650	-1
chr2L	7166650	7170773	-1
chr2L	7170773	7172637	-1
chr2L	7172637	7178268	-1
chr2L	7178268	7181588	0
chr2L	7181588	7182714	1
chr2L	7182714	7194442	1
chr2L	7194442	7195054	1
chr2L	7195054	7204759	1
chr2L	7204759	7215426	1
chr2L	7215426	7220338	1
chr2L	7220338	7221043	1
chr2L	7221043	7223262	1
chr2L	7223262	7248898	0
chr2L	7248898	7250405	-1
chr2L	7250405	7252453	-1
chr2L	7252453	7269124	-1
chr2L	7269124	7273543	-1
chr2L	7273543	7274409	-1
chr2L	7274409	7276771	-1
chr2L	7276771	7287932	-1
chr2L	7287932	7301014	-1
chr2L	7301014	7306764	0
chr2L	7306764	7307001	1
chr2L	7307001	7310728	0
chr2L	7310728	7311730	-1
chr2L	7311730	7320908	-1
chr2L	7320908	7331609	-1
chr2L	7331609	7333041	-1
chr2L	7333041	7354296	0
chr2L	7354296	7354536	-1
chr2L	7354536	7364136	-1
chr2L	7364136	7366773	-1
chr2L	7366773	7369122	-1
chr2L	7369122	7370404	-1
chr2L	7370404	7387881	0
chr2L	7387881	7388359	1
chr2L	7388359	7409475	0
chr2L	7409475	7409989	1
chr2L	7409989	7411460	1
chr2L	7411460	7413039	1
chr2L	7413039	7423364	1
chr2L	7423364	7425531	1
chr2L	7425531	7426075	1
chr2L	7426075	7428296	1
chr2L	7428296	7430812	1
chr2L	7430812	7432451	1
chr2L	7432451	7434393	1
chr2L	7434393	7436133	1
chr2L	7436133	7437454	1
chr2L	7437454	7448656	1
chr2L	7448656	7457375	0
chr2L	7457375	7457843	-1
chr2L	7457843	7470034	-1
chr2L	7470034	7486952	0
chr2L	7486952	7487350	1
chr2L	7487350	7494877	1
chr2L	7494877	7496487	1
chr2L	7496487	7496966	1
chr2L	7496966	7497713	1
chr2L	7497713	7515562	0
chr2L	7515562	7516672	-1
chr2L	7516672	7534698	0
chr2L	7534698	7535240	1
chr2L	7535240	7539577	0
chr2L	7539577	7539920	-1
chr2L	7539920	7543407	-1
chr2L	7543407	7546682	-1
chr2L	7546682	7570321	0
chr2L	7570321	7570681	1
chr2L	7570681	7571929	1
chr2L	7571929	7574262	1
chr2L	7574262	7577292	1
chr2L	7577292	7585913	0
chr2L	7585913	7587707	-1
chr2L	7587707	7589274	-1
chr2L	7589274	7594644	-1
chr2L	7594644	7596528	-1
chr2L	7596528	7604518	-1
chr2L	7604518	7611811	-1
chr2L	7611811	7624118	-1
chr2L	7624118	7625059	-1
chr2L	7625059	7633014	-1
chr2L	7633014	7638276	-1
chr2L	7638276	7641574	0
chr2L	7641574	7642236	1
chr2L	7642236	7652543	0
chr2L	7652543	7653052	-1
chr2L	7653052	7655613	-1
chr2L	7655613	7658736	-1
chr2L	7658736	7660802	-1
chr2L	7660802	7661614	-1
chr2L	7661614	7668152	-1
chr2L	7668152	7678262	0
chr2L	7678262	7678759	1
chr2L	7678759	7700273	0
chr2L	7700273	7701668	1
chr2L	7701668	7702903	1
chr2L	7702903	7725299	0
chr2L	7725299	7726219	1
chr2L	7726219	7744012	0
chr2L	7744012	7745374	-1
chr2L	7745374	7747276	-1
chr2L	7747276	7751480	-1
chr2L	7751480	7752635	-1
chr2L	7752635	7760049	-1
chr2L	7760049	7760828	-1
chr2L	7760828	7762087	-1
chr2L	7762087	7763452	-1
chr2L	7763452	7786326	0
chr2L	7786326	7786645	1
chr2L	7786645	7791364	1
chr2L	7791364	7793851	1
chr2L	7793851	7796209	1
chr2L	7796209	7798020	1
chr2L	7798020	7799970	1
chr2L	7799970	7801494	1
chr2L	7801494	7812124	1
chr2L	7812124	7815554	1
chr2L	7815554	7822127	1
chr2L	7822127	7824960	1
chr2L	7824960	7828113	1
chr2L	7828113	7829540	1
chr2L	7829540	7842513	0
chr2L	7842513	7843763	-1
chr2L	7843763	7844737	-1
chr2L	7844737	7847634	-1
chr2L	7847634	7853822	-1
chr2L	7853822	7855209	-1
chr2L	7855209	7859524	0
chr2L	7859524	7859992	1
chr2L	7859992	7868342	0
chr2L	7868342	7869508	-1
chr2L	7869508	7872265	0
chr2L	7872265	7872464	1
chr2L	7872464	7886209	1
chr2L	7886209	7890984	1
chr2L	7890984	7895831	0
chr2L	7895831	7896415	-1
chr2L	7896415	7898208	-1
chr2L	7898208	7904862	-1
chr2L	7904862	7907512	-1
chr2L	7907512	7912659	0
chr2L	7912659	7913722	1
chr2L	7913722	7915731	1
chr2L	7915731	7918776	0
chr2L	7918776	7919232	-1
chr2L	7919232	7927503	-1
chr2L	7927503	7934580	-1
chr2L	7934580	7937085	-1
chr2L	7937085	7958179	0
chr2L	7958179	7958956	1
chr2L	7958956	7961593	1
chr2L	7961593	7975459	1
chr2L	7975459	7977106	1
chr2L	7977106	7986272	1
chr2L	7986272	7988641	1
chr2L	7988641	7990054	1
chr2L	7990054	7995628	1
chr2L	7995628	7996972	1
chr2L	7996972	7999527	1
chr2L	7999527	8000902	1
chr2L	8000902	8001752	1
chr2L	8001752	8002694	1
chr2L	8002694	8003614	1
chr2L	8003614	8004378	1
chr2L	8004378	8005303	1
chr2L	8005303	8009826	1
chr2L	8009826	8011575	1
chr2L	8011575	8028782	0
chr2L	8028782	8031902	1
chr2L	8031902	8041845	1
chr2L	8041845	8042500	1
chr2L	8042500	8044073	1
chr2L	8044073	8071066	0
chr2L	8071066	8073604	1
chr2L	8073604	8084532	1
chr2L	8084532	8087266	1
chr2L	8087266	8087923	1
chr2L	8087923	8092834	1
chr2L	8092834	8095341	1
chr2L	8095341	8097908	1
chr2L	8097908	8098401	1
chr2L	8098401	8099170	1
chr2L	8099170	8100072	1
chr2L	8100072	8101309	1
chr2L	8101309	8123352	0
chr2L	8123352	8124169	1
chr2L	8124169	8129532	1
chr2L	8129532	8131018	1
chr2L	8131018	8133721	1
chr2L	8133721	8134497	1
chr2L	8134497	8155554	0
chr2L	8155554	8157828	1
chr2L	8157828	8158882	1
chr2L	8158882	8160228	1
chr2L	8160228	8164122	1
chr2L	8164122	8196871	0
chr2L	8196871	8197146	1
chr2L	8197146	8198005	1
chr2L	8198005	8199238	1
chr2L	8199238	8206170	1
chr2L	8206170	8212517	1
chr2L	8212517	8213547	1
chr2L	8213547	8220156	1
chr2L	8220156	8221165	1
chr2L	8221165	8229687	1
chr2L	8229687	8231906	1
chr2L	8231906	8234422	1
chr2L	8234422	8236627	1
chr2L	8236627	8237867	1
chr2L	8237867	8240726	1
chr2L	8240726	8250156	0
chr2L	8250156	8251580	-1
chr2L	8251580	8266005	-1
chr2L	8266005	8277526	0
chr2L	8277526	8278244	1
chr2L	8278244	8300259	0
chr2L	8300259	8301158	1
chr2L	8301158	8302239	1
chr2L	8302239	8303053	1
chr2L	8303053	8303924	1
chr2L	8303924	8305417	1
chr2L	8305417	8307288	1
chr2L	8307288	8308187	1
chr2L	8308187	8308866	1
chr2L	8308866	8311099	1
chr2L	8311099	8311834	1
chr2L	8311834	8320031	1
chr2L	8320031	8320771	1
chr2L	8320771	8326334	1
chr2L	8326334	8331900	0
chr2L	8331900	8333176	-1
chr2L	8333176	8340065	0
chr2L	8340065	8340414	1
chr2L	8340414	8343022	1
chr2L	8343022	8343753	1
chr2L	8343753	8345998	1
chr2L	8345998	8346876	1
chr2L	8346876	8362952	1
chr2L	8362952	8366518	1
chr2L	8366518	8370071	1
chr2L	8370071	8371282	1
chr2L	8371282	8375485	1
chr2L	8375485	8376756	1
chr2L	8376756	8377651	1
chr2L	8377651	8387371	1
chr2L	8387371	8388192	1
chr2L	8388192	8398392	1
chr2L	8398392	8401318	1
chr2L	8401318	8402060	1
chr2L	8402060	8404218	1
chr2L	8404218	8404887	1
chr2L	8404887	8412317	1
chr2L	8412317	8416410	1
chr2L	8416410	8422648	1
chr2L	8422648	8426404	1
chr2L	8426404	8431914	1
chr2L	8431914	8433105	1
chr2L	8433105	8433892	1
chr2L	8433892	8438635	1
chr2L	8438635	8442438	0
chr2L	8442438	8443165	-1
chr2L	8443165	8448190	0
chr2L	8448190	8448663	1
chr2L	8448663	8449715	1
chr2L	8449715	8451020	1
chr2L	8451020	8452441	1
chr2L	8452441	8465065	1
chr2L	8465065	8478283	1
chr2L	8478283	8482954	1
chr2L	8482954	8485392	1
chr2L	8485392	8485903	1
chr2L	8485903	8488392	1
chr2L	8488392	8489669	1
chr2L	8489669	8497200	0
chr2L	8497200	8498017	-1
chr2L	8498017	8511534	0
chr2L	8511534	8512557	1
chr2L	8512557	8515874	1
chr2L	8515874	8517886	1
chr2L	8517886	8528557	1
chr2L	8528557	8534101	1
chr2L	8534101	8536623	1
chr2L	8536623	8542547	1
chr2L	8542547	8547775	0
chr2L	8547775	8548567	-1
chr2L	8548567	8553044	-1
chr2L	8553044	8556228	-1
chr2L	8556228	8559630	-1
chr2L	8559630	8560752	-1
chr2L	8560752	8563979	-1
chr2L	8563979	8570514	0
chr2L	8570514	8570943	1
chr2L	8570943	8576150	0
chr2L	8576150	8577584	-1
chr2L	8577584	8578827	-1
chr2L	8578827	8582248	-1
chr2L	8582248	8586027	-1
chr2L	8586027	8603996	0
chr2L	8603996	8605524	-1
chr2L	8605524	8608697	-1
chr2L	8608697	8612672	-1
chr2L	8612672	8619917	0
chr2L	8619917	8620138	1
chr2L	8620138	8628345	0
chr2L	8628345	8629266	-1
chr2L	8629266	8633483	-1
chr2L	8633483	8636093	-1
chr2L	8636093	8640190	-1
chr2L	8640190	8643043	-1
chr2L	8643043	8647886	-1
chr2L	8647886	8649755	-1
chr2L	8649755	8651486	-1
chr2L	8651486	8652931	-1
chr2L	8652931	8659023	-1
chr2L	8659023	8665155	-1
chr2L	8665155	8669641	-1
chr2L	8669641	8684305	0
chr2L	8684305	8685956	1
chr2L	8685956	8687975	1
chr2L	8687975	8689065	1
chr2L	8689065	8693314	1
chr2L	8693314	8694573	1
chr2L	8694573	8699023	1
chr2L	8699023	8700089	1
chr2L	8700089	8701434	1
chr2L	8701434	8703679	1
chr2L	8703679	8708158	1
chr2L	8708158	8709732	1
chr2L	8709732	8716770	1
chr2L	8716770	8717668	1
chr2L	8717668	8718519	1
chr2L	8718519	8736044	1
chr2L	8736044	8736848	1
chr2L	8736848	8738731	1
chr2L	8738731	8740642	1
chr2L	8740642	8747960	0
chr2L	8747960	8748554	-1
chr2L	8748554	8750101	-1
chr2L	8750101	8751309	-1
chr2L	8751309	8752219	-1
chr2L	8752219	8756710	-1
chr2L	8756710	8761005	-1
chr2L	8761005	8764317	-1
chr2L	8764317	8785414	0
chr2L	8785414	8787148	-1
chr2L	8787148	8788697	-1
chr2L	8788697	8789586	-1
chr2L	8789586	8790520	-1
chr2L	8790520	8798993	-1
chr2L	8798993	8805596	-1
chr2L	8805596	8806930	-1
chr2L	8806930	8810785	-1
chr2L	8810785	8814676	-1
chr2L	8814676	8824696	0
chr2L	8824696	8826485	1
chr2L	8826485	8827612	1
chr2L	8827612	8832396	1
chr2L	8832396	8833241	1
chr2L	8833241	8849093	1
chr2L	8849093	8851410	1
chr2L	8851410	8867747	0
chr2L	8867747	8868096	-1
chr2L	8868096	8870458	-1
chr2L	8870458	8888490	0
chr2L	8888490	8889604	1
chr2L	8889604	8895060	0
chr2L	8895060	8896000	-1
chr2L	8896000	8907604	-1
chr2L	8907604	8925254	0
chr2L	8925254	8925797	-1
chr2L	8925797	8930882	-1
chr2L	8930882	8932842	-1
chr2L	8932842	8942817	0
chr2L	8942817	8943051	1
chr2L	8943051	8944644	1
chr2L	8944644	8946612	1
chr2L	8946612	8949301	1
chr2L	8949301	8951244	1
chr2L	8951244	8951950	1
chr2L	8951950	8952991	1
chr2L	8952991	8954291	1
chr2L	8954291	8956132	1
chr2L	8956132	8958157	1
chr2L	8958157	8959902	1
chr2L	8959902	8968335	1
chr2L	8968335	8969066	1
chr2L	8969066	8969546	1
chr2L	8969546	8971462	1
chr2L	8971462	8986751	1
chr2L	8986751	8987967	1
chr2L	8987967	8988500	1
chr2L	8988500	8988997	1
chr2L	8988997	8989990	1
chr2L	8989990	8990655	1
chr2L	8990655	8991209	1
chr2L	8991209	8997963	1
chr2L	8997963	9009388	0
chr2L	9009388	9009842	-1
chr2L	9009842	9023760	-1
chr2L	9023760	9025423	-1
chr2L	9025423	9031909	-1
chr2L	9031909	9033384	-1
chr2L	9033384	9034817	-1
chr2L	9034817	9036132	-1
chr2L	9036132	9036752	-1
chr2L	9036752	9038008	-1
chr2L	9038008	9039711	-1
chr2L	9039711	9041014	-1
chr2L	9041014	9057077	-1
chr2L	9057077	9059219	-1
chr2L	9059219	9061189	-1
chr2L	9061189	9067306	-1
chr2L	9067306	9068994	-1
chr2L	9068994	9073601	-1
chr2L	9073601	9078439	-1
chr2L	9078439	9094367	-1
chr2L	9094367	9095844	-1
chr2L	9095844	9096677	-1
chr2L	9096677	9099258	-1
chr2L	9099258	9101350	-1
chr2L	9101350	9103635	-1
chr2L	9103635	9106161	-1
chr2L	9106161	9117505	-1
chr2L	9117505	9120553	0
chr2L	9120553	9120902	1
chr2L	9120902	9123232	1
chr2L	9123232	9124521	1
chr2L	9124521	9126121	1
chr2L	9126121	9142913	0
chr2L	9142913	9143685	1
chr2L	9143685	9165787	0
chr2L	9165787	9166251	1
chr2L	9166251	9167549	1
chr2L	9167549	9169608	0
chr2L	9169608	9171050	-1
chr2L	9171050	9175161	0
chr2L	9175161	9175501	1
chr2L	9175501	9177673	1
chr2L	9177673	9179647	1
chr2L	9179647	9181946	1
chr2L	9181946	9185175	1
chr2L	9185175	9186183	1
chr2L	9186183	9190033	1
chr2L	9190033	9203941	1
chr2L	9203941	9204543	1
chr2L	9204543	9205959	1
chr2L	9205959	9224690	0
chr2L	9224690	9225311	-1
chr2L	9225311	9229781	0
chr2L	9229781	9230131	1
chr2L	9230131	9232335	1
chr2L	9232335	9237265	1
chr2L	9237265	9238654	1
chr2L	9238654	9239397	1
chr2L	9239397	9261833	0
chr2L	9261833	9263088	-1
chr2L	9263088	9264886	-1
chr2L	9264886	9267180	-1
chr2L	9267180	9268248	-1
chr2L	9268248	9276411	-1
chr2L	9276411	9279692	-1
chr2L	9279692	9283599	-1
chr2L	9283599	9286400	-1
chr2L	9286400	9289697	-1
chr2L	9289697	9292153	-1
chr2L	9292153	9298366	-1
chr2L	9298366	9300018	-1
chr2L	9300018	9305820	-1
chr2L	9305820	9312240	-1
chr2L	9312240	9315948	-1
chr2L	9315948	9317335	-1
chr2L	9317335	9325445	-1
chr2L	9325445	9330632	0
[truncated: 24,464 more rows]
